# Supplementary material for: Elucidating the Aetiology of Human Campylobacter coli Infections
Source: PLoS One. 2013 May 29;8(5):e64504. doi: 10.1371/journal.pone.0064504 (PMC3667194; doi:10.1371/journal.pone.0064504)
Supplement: File S1 — C. coli and C. jejuni human clinical data including all 9 raw and transformed (for logistic regression) variables together with MLST sequence type. (XLSX) [file pone.0064504.s001.xlsx]

## Sheet: Cases
Raw Data	gender	age	species	infection month	ST	Carstairs	location	cattle density	pig density	poultry density	sheep density	other animals density	Animal population density	Transformed data for regression	species	Age in two groups group 0: 0-19 group 1: 20+	Gender in two groups group 0: Males group 1: Females	Infection date in two groups group 0: winter infections (Sep to May) group 1: summer infections (Jun, Jul, Aug)	Location in two groups group 0: rurals group 1: urbans	Carstairs in two groups group 0: "rich" (<0) group 1: "poors" (>=0)	cattle density 4 groups	pig density 4 groups	poultry density 4 groups	sheep density 4 groups	group 0: C.jejuni group 1: C.coli
	M	52	coli	12	825	-5	urban	0	0	0	0	0	0		coli	1	0	0	1	0	1	1	1	1	1
	F	27	coli	11	827	-4	urban	27.814	0.635572	4.61855	34.6081	0.948529	68.6247		coli	1	1	0	1	0	3	3	3	2	1
	M	49	coli	11	2126	-4	urban	65.0902	1.69793	1361.27	40.9266	3.88897	1472.87		coli	1	0	0	1	0	4	3	4	3	1
	M	74	coli	5	830	2	urban	9.45881	0	0	3.24959	0.0296221	12.738		coli	1	0	0	1	1	2	1	1	2	1
	F	0	coli	7	827	-4	rural	51.5631	52.408	0.639202	39.8164	0.297164	144.724		coli	0	1	1	0	0	4	4	2	3	1
	F	45	coli	6	828	0	urban	7.34335	0	0	2.52283	0.0229564	9.88914		coli	1	1	1	1	1	2	1	1	2	1
	M	37	coli	12	827	0	urban	7.34335	0	0	2.52283	0.0229564	9.88914		coli	1	0	0	1	1	2	1	1	2	1
	M	69	coli	4	827	-5	rural	59.7037	30.0214	66.218	57.0844	0.542978	213.571		coli	1	0	0	0	0	4	4	3	3	1
	F	4	coli	5	825	-4	rural	57.6981	14.0211	1.45258	84.2053	1.02363	158.401		coli	0	1	0	0	0	4	4	2	3	1
	M	2	coli	11	1405	-4	rural	57.6981	14.0211	1.45258	84.2053	1.02363	158.401		coli	0	0	0	0	0	4	4	2	3	1
	M	17	coli	9	827	-5	rural	79.9117	119.252	72.4454	78.049	1.71498	351.373		coli	0	0	0	0	0	4	4	3	3	1
	F	40	coli	10	1096	-4	urban	85.951	106.219	0.700846	62.3702	4.44853	259.689		coli	1	1	0	1	0	4	4	2	3	1
	F	19	coli	10	1773	-2	rural	48.6865	41.688	14.9521	80.8153	1.29975	187.442		coli	0	1	0	0	0	4	4	3	3	1
	F	42	coli	1	2137	-2	rural	48.6865	41.688	14.9521	80.8153	1.29975	187.442		coli	1	1	0	0	0	4	4	3	3	1
	F	44	coli	12	3152	-2	rural	79.2396	18.223	348.317	72.8997	0.457973	519.137		coli	1	1	0	0	0	4	4	4	3	1
	F	42	coli	8	827	-2	rural	45.6467	2.2359	40.2495	49.9733	0.781584	138.887		coli	1	1	1	0	0	4	3	3	3	1
	M	39	coli	9	827	-2	rural	45.6467	2.2359	40.2495	49.9733	0.781584	138.887		coli	1	0	0	0	0	4	3	3	3	1
	M	19	coli	9	825	0	urban	0	0	0	0	0	0		coli	0	0	0	1	1	1	1	1	1	1
	F	56	coli	6	827	-2	rural	39.8319	9.39063	92.2659	38.0567	0.206125	179.751		coli	1	1	1	0	0	3	4	4	3	1
	M	57	coli	5	827	-2	rural	39.8319	9.39063	92.2659	38.0567	0.206125	179.751		coli	1	0	0	0	0	3	4	4	3	1
	M	35	coli	5	962	-4	rural	40.5802	102.059	609.398	99.5007	0.819046	852.357		coli	1	0	0	0	0	4	4	4	4	1
	F	29	coli	8	832	-5	rural	84.9679	139.319	862.165	98.1404	1.2441	1185.84		coli	1	1	1	0	0	4	4	4	3	1
	F	78	coli	7	827	-2	urban	71.0703	20.4919	187.361	120.499	1.64689	401.069		coli	1	1	1	1	0	4	4	4	4	1
	M	22	coli	11	827	-2	urban	71.0703	20.4919	187.361	120.499	1.64689	401.069		coli	1	0	0	1	0	4	4	4	4	1
	F	69	coli	3	827	-5	rural	72.5592	98.4607	135.065	113.309	1.30852	420.702		coli	1	1	0	0	0	4	4	4	4	1
	M	40	coli	9	827	-5	rural	72.5592	98.4607	135.065	113.309	1.30852	420.702		coli	1	0	0	0	0	4	4	4	4	1
	M	76	coli	4	827	-3	rural	52.835	71.0581	951.532	95.5493	1.47508	1172.45		coli	1	0	0	0	0	4	4	4	3	1
	F	67	coli	12	1243	-4	rural	102.577	58.1139	272.716	113.571	0.908647	547.887		coli	1	1	0	0	0	4	4	4	4	1
	F	40	coli	10	827	-3	rural	43.6425	23.3592	50.6497	119.009	0.571785	237.232		coli	1	1	0	0	0	4	4	3	4	1
	F	43	coli	10	827	-2	rural	80.4147	46.1276	174.092	135.1	1.10799	436.842		coli	1	1	0	0	0	4	4	4	4	1
	F	8	coli	6	2175	0	urban	0	0	0	0	0	0		coli	0	1	1	1	1	1	1	1	1	1
	M	64	coli	5	1614	-2	rural	26.933	14.8296	68.5692	30.7272	0.245813	141.305		coli	1	0	0	0	0	3	4	3	2	1
	M	44	coli	10	3144	-3	rural	67.2534	165.401	266.112	53.6173	0.34278	552.726		coli	1	0	0	0	0	4	4	4	3	1
	F	71	coli	12	1774	-3	rural	23.3537	20.8266	8.64267	44.6	0.793734	98.2166		coli	1	1	0	0	0	3	4	3	3	1
	M	28	coli	2	1614	-2	rural	20.8919	6.14294	1.22493	22.4175	0.478789	51.1561		coli	1	0	0	0	0	3	4	2	2	1
	F	57	coli	10	827	2	rural	12.0263	2.69578	0.582757	12.3312	0.337298	27.9734		coli	1	1	0	0	1	2	4	2	2	1
	M	47	coli	6	832	2	rural	12.0263	2.69578	0.582757	12.3312	0.337298	27.9734		coli	1	0	1	0	1	2	4	2	2	1
	M	60	coli	6	2179	2	rural	12.0263	2.69578	0.582757	12.3312	0.337298	27.9734		coli	1	0	1	0	1	2	4	2	2	1
	M	32	coli	7	825	-2	urban	0	0	0	0	0	0		coli	1	0	1	1	0	1	1	1	1	1
	M	25	coli	4	1173	1	urban	0	0	0	0	0	0		coli	1	0	0	1	1	1	1	1	1	1
	M	34	coli	9	827	1	urban	0	0	0	0	0	0		coli	1	0	0	1	1	1	1	1	1	1
	M	2	coli	4	2178	-5	rural	27.5595	3.5957	820.385	69.9796	0.693166	922.213		coli	0	0	0	0	0	3	4	4	3	1
	M	53	coli	7	2815	-1	urban	35.2179	23.4664	1.26613	32.1719	2.78909	94.9114		coli	1	0	1	1	0	3	4	2	2	1
	M	30	coli	12	1774	-4	rural	27.413	74.8768	1080.77	35.7705	1.27852	1220.11		coli	1	0	0	0	0	3	4	4	2	1
	F	44	coli	11	829	-1	urban	3.46898	0	0	2.22523	0.031789	5.726		coli	1	1	0	1	0	2	1	1	2	1
	F	68	coli	2	827	-4	urban	10.8152	208.368	1.58867	0	1.83744	222.61		coli	1	1	0	1	0	2	4	3	1	1
	F	67	coli	9	827	-4	rural	26.9216	158.658	817.562	36.5581	3.72645	1043.43		coli	1	1	0	0	0	3	4	4	3	1
	M	33	coli	9	829	-4	rural	26.9216	158.658	817.562	36.5581	3.72645	1043.43		coli	1	0	0	0	0	3	4	4	3	1
	F	69	coli	4	1774	-5	urban	42.2518	65.4029	347.749	95.5518	1.1619	552.117		coli	1	1	0	1	0	4	4	4	3	1
	M	19	coli	7	827	-2	urban	26.4075	58.8881	2619.33	18.9003	1.18453	2724.71		coli	0	0	1	1	0	3	4	4	2	1
	M	83	coli	11	827	-2	rural	39.1142	17.482	4235.48	18.0194	0.671408	4310.77		coli	1	0	0	0	0	3	4	4	2	1
	F	52	coli	8	827	-3	rural	35.9966	4.87842	342.239	66.6078	1.46432	451.186		coli	1	1	1	0	0	3	4	4	3	1
	F	93	coli	2	1773	-2	rural	44.8863	18.9611	121.927	39.1637	0.407315	225.346		coli	1	1	0	0	0	4	4	4	3	1
	F	42	coli	6	827	-4	rural	11.5123	11.5866	161.134	56.4275	0.112259	240.773		coli	1	1	1	0	0	2	4	4	3	1
	F	54	coli	2	860	-1	rural	51.7919	0.0127484	40.0064	134.408	0.98019	227.199		coli	1	1	0	0	0	4	2	3	4	1
	M	47	coli	10	827	-2	rural	102.64	0.429101	463.698	235.063	0.903811	802.733		coli	1	0	0	0	0	4	3	4	4	1
	M	71	coli	5	2178	4	urban	43.006	0.138935	429.927	22.791	0.750251	496.613		coli	1	0	0	1	1	4	3	4	2	1
	F	64	coli	8	1055	0	rural	86.9986	0.0130815	53.02	61.0479	0.772453	201.852		coli	1	1	1	0	1	4	2	3	3	1
	F	24	coli	7	827	-3	rural	79.8404	0.00338139	6.92327	165.82	1.05051	253.638		coli	1	1	1	0	0	4	2	3	4	1
	M	32	coli	3	855	-3	rural	79.8404	0.00338139	6.92327	165.82	1.05051	253.638		coli	1	0	0	0	0	4	2	3	4	1
	M	39	coli	11	827	-1	rural	9.07367	0.187913	3.80518	156.714	0.0969981	169.878		coli	1	0	0	0	0	2	3	3	4	1
	M	54	coli	8	827	-1	rural	9.07367	0.187913	3.80518	156.714	0.0969981	169.878		coli	1	0	1	0	0	2	3	3	4	1
	M	37	coli	6	827	3	rural	88.8173	0.00676412	48.725	231.53	0.258212	369.337		coli	1	0	1	0	1	4	2	3	4	1
	F	48	coli	8	1055	-3	rural	76.7718	0.112354	129.729	101.457	0.536083	308.606		coli	1	1	1	0	0	4	3	4	4	1
	M	57	coli	6	1614	4	rural	26.472	0.00613088	100.359	255.903	0.0465653	382.787		coli	1	0	1	0	1	3	2	4	4	1
	F	34	coli	8	829	-2	rural	131.783	0.0147437	31.1249	320.214	0.441828	483.579		coli	1	1	1	0	0	4	2	3	4	1
	F	53	coli	2	1774	-2	rural	131.783	0.0147437	31.1249	320.214	0.441828	483.579		coli	1	1	0	0	0	4	2	3	4	1
	F	21	coli	4	825	-1	rural	139.21	0.0219588	126.466	172.156	0.40563	438.259		coli	1	1	0	0	0	4	2	4	4	1
	M	18	coli	6	825	-1	rural	139.21	0.0219588	126.466	172.156	0.40563	438.259		coli	0	0	1	0	0	4	2	4	4	1
	M	43	coli	2	827	1	rural	150.152	0.24675	186.82	62.6119	0.222092	400.053		coli	1	0	0	0	1	4	3	4	3	1
	M	60	coli	12	827	1	rural	150.152	0.24675	186.82	62.6119	0.222092	400.053		coli	1	0	0	0	1	4	3	4	3	1
	M	25	coli	11	827	-2	rural	114.712	23.0845	11.166	213.246	0.415701	362.624		coli	1	0	0	0	0	4	4	3	4	1
	M	66	coli	4	827	-2	rural	114.712	23.0845	11.166	213.246	0.415701	362.624		coli	1	0	0	0	0	4	4	3	4	1
	M	49	coli	5	1059	4	urban	18.6593	0.20404	58.6818	25.4601	0.0310555	103.036		coli	1	0	0	1	1	3	3	3	2	1
	F	68	coli	10	827	-3	urban	0	0	0	0	0	0		coli	1	1	0	1	0	1	1	1	1	1
	M	85	coli	7	2815	-4	urban	0	0	0	0	0	0		coli	1	0	1	1	0	1	1	1	1	1
	M	19	coli	5	901	-5	urban	0	0	0	0	0	0		coli	0	0	0	1	0	1	1	1	1	1
	F	24	coli	2	2323	-1	urban	0	0	0	0	0	0		coli	1	1	0	1	0	1	1	1	1	1
	M	30	coli	7	854	-1	urban	0	0	0	0	0	0		coli	1	0	1	1	0	1	1	1	1	1
	F	25	coli	11	2006	1	urban	0	0	0	0	0	0		coli	1	1	0	1	1	1	1	1	1	1
	M	66	coli	7	827	4	urban	0	0	0	0	0	0		coli	1	0	1	1	1	1	1	1	1	1
	F	29	coli	10	1191	4	urban	0	0	0	0	0	0		coli	1	1	0	1	1	1	1	1	1	1
	M	44	coli	7	872	-6	urban	0	0	0	0	0	0		coli	1	0	1	1	0	1	1	1	1	1
	F	7	coli	1	2142	-3	urban	0	0	0	0	0	0		coli	0	1	0	1	0	1	1	1	1	1
	F	24	coli	8	827	-4	urban	0	0	0	0	0	0		coli	1	1	1	1	0	1	1	1	1	1
	M	67	coli	10	827	-4	urban	0	0	0	0	0	0		coli	1	0	0	1	0	1	1	1	1	1
	M	24	coli	3	1774	-6	urban	6.44609	2.30125	175.571	28.829	0.225157	213.373		coli	1	0	0	1	0	2	3	4	2	1
	F	86	coli	8	2814	1	urban	0	0	0	0	0	0		coli	1	1	1	1	1	1	1	1	1	1
	F	68	coli	9	827	3	urban	0	0	0	0	0	0		coli	1	1	0	1	1	1	1	1	1	1
	M	54	coli	8	1191	3	urban	0	0	0	0	0	0		coli	1	0	1	1	1	1	1	1	1	1
	F	27	coli	2	827	1	urban	0	0	0	0	0	0		coli	1	1	0	1	1	1	1	1	1	1
	F	72	coli	12	2317	-4	urban	3.03233	0.00741012	274.407	10.4387	0.151907	288.038		coli	1	1	0	1	0	2	2	4	2	1
	F	71	coli	2	1774	-3	urban	0	0	0	0	0	0		coli	1	1	0	1	0	1	1	1	1	1
	F	14	coli	2	829	-4	urban	0	0	0	0	0	0		coli	0	1	0	1	0	1	1	1	1	1
	F	46	coli	5	827	-4	urban	0	0	0	0	0	0		coli	1	1	0	1	0	1	1	1	1	1
	M	37	coli	8	902	-4	urban	0	0	0	0	0	0		coli	1	0	1	1	0	1	1	1	1	1
	M	46	coli	2	860	2	urban	1.56662	0	0	4.07163	0.0406361	5.67888		coli	1	0	0	1	1	2	1	1	2	1
	M	51	coli	8	1055	2	urban	44.3496	204.896	3.74976	24.1484	0.0783245	277.222		coli	1	0	1	1	1	4	4	3	2	1
	F	38	coli	8	1614	2	urban	30.1444	136.162	16.4015	9.89336	0.138469	192.739		coli	1	1	1	1	1	3	4	3	2	1
	F	55	coli	9	825	2	urban	30.1444	136.162	16.4015	9.89336	0.138469	192.739		coli	1	1	0	1	1	3	4	3	2	1
	F	69	coli	8	827	2	urban	30.1444	136.162	16.4015	9.89336	0.138469	192.739		coli	1	1	1	1	1	3	4	3	2	1
	M	51	coli	6	827	-5	urban	36.8244	118.791	97.5197	81.4281	2.07934	336.643		coli	1	0	1	1	0	3	4	4	3	1
	F	49	coli	7	1405	-2	urban	23.7185	2.82326	144.366	110.135	2.44538	283.488		coli	1	1	1	1	0	3	4	4	4	1
	M	50	coli	9	828	-2	urban	23.7185	2.82326	144.366	110.135	2.44538	283.488		coli	1	0	0	1	0	3	4	4	4	1
	M	55	coli	7	827	-3	urban	20.8215	2.84058	538.111	74.7357	0.797692	637.306		coli	1	0	1	1	0	3	4	4	3	1
	F	7	coli	9	872	0	urban	11.3741	0.157189	82.0938	38.2778	0.385087	132.288		coli	0	1	0	1	1	2	3	3	3	1
	F	52	coli	1	2142	0	rural	44.9823	0.43368	217.313	263.2	0.893697	526.822		coli	1	1	0	0	1	4	3	4	4	1
	F	37	coli	8	1773	-1	urban	29.0369	12.216	4.69833	203.023	4.37183	253.346		coli	1	1	1	1	0	3	4	3	4	1
	M	75	coli	6	827	-2	urban	20.3011	5.20965	115.606	172.585	2.41253	316.114		coli	1	0	1	1	0	3	4	4	4	1
	F	48	coli	8	827	-1	rural	32.6711	3.84971	9.13866	320.443	1.94457	368.047		coli	1	1	1	0	0	3	4	3	4	1
	M	36	coli	2	867	-1	rural	32.6711	3.84971	9.13866	320.443	1.94457	368.047		coli	1	0	0	0	0	3	4	3	4	1
	M	63	coli	3	825	-1	rural	32.6711	3.84971	9.13866	320.443	1.94457	368.047		coli	1	0	0	0	0	3	4	3	4	1
	F	79	coli	5	827	0	urban	17.7365	0	563.132	75.0299	0.64035	656.538		coli	1	1	0	1	1	3	1	4	3	1
	F	39	coli	9	1614	-4	urban	0	0	0	0	0	0		coli	1	1	0	1	0	1	1	1	1	1
	M	33	coli	8	1586	-4	urban	0	0	0	0	0	0		coli	1	0	1	1	0	1	1	1	1	1
	M	27	coli	1	1058	1	urban	0	0	0	0	0	0		coli	1	0	0	1	1	1	1	1	1	1
	F	51	coli	9	830	-3	urban	0	0	0	0	0	0		coli	1	1	0	1	0	1	1	1	1	1
	F	48	coli	7	1541	-4	urban	0	0	0	0	0	0		coli	1	1	1	1	0	1	1	1	1	1
	M	48	coli	9	829	-1	rural	25.505	6.82648	96.3271	125.694	0.205404	254.558		coli	1	0	0	0	0	3	4	4	4	1
	M	69	coli	2	827	-1	rural	25.505	6.82648	96.3271	125.694	0.205404	254.558		coli	1	0	0	0	0	3	4	4	4	1
	M	59	coli	10	827	2	urban	73.106	13.2496	229.991	95.151	2.62574	414.123		coli	1	0	0	1	1	4	4	4	3	1
	M	62	coli	8	855	0	urban	24.8315	3.24812	132.299	39.3754	0.276394	200.03		coli	1	0	1	1	1	3	4	4	3	1
	M	72	coli	1	827	0	urban	37.7613	0.0588703	204.794	56.3089	0.511501	299.434		coli	1	0	0	1	1	3	3	4	3	1
	F	32	coli	9	872	7	urban	0	0	0	0	0	0		coli	1	1	0	1	1	1	1	1	1	1
	F	57	coli	11	2129	-4	urban	0	0	0	0	0	0		coli	1	1	0	1	0	1	1	1	1	1
	F	29	coli	6	962	0	urban	11.3946	29.6113	6063.87	26.3105	0.54808	6131.74		coli	1	1	1	1	1	2	4	4	2	1
	F	60	coli	10	825	0	urban	11.3946	29.6113	6063.87	26.3105	0.54808	6131.74		coli	1	1	0	1	1	2	4	4	2	1
	M	64	coli	6	962	0	urban	11.3946	29.6113	6063.87	26.3105	0.54808	6131.74		coli	1	0	1	1	1	2	4	4	2	1
	M	48	coli	8	2817	-6	urban	27.9563	159.348	1656.08	86.3829	0.795193	1930.56		coli	1	0	1	1	0	3	4	4	3	1
	F	40	coli	3	829	-1	urban	0	0	0	0	0	0		coli	1	1	0	1	0	1	1	1	1	1
	F	66	coli	10	827	-1	urban	0	0	0	0	0	0		coli	1	1	0	1	0	1	1	1	1	1
	F	76	coli	5	962	-1	urban	0	0	0	0	0	0		coli	1	1	0	1	0	1	1	1	1	1
	F	1	coli	6	2178	2	urban	0	0	0	0	0	0		coli	0	1	1	1	1	1	1	1	1	1
	F	41	coli	10	2101	2	urban	0	0	0	0	0	0		coli	1	1	0	1	1	1	1	1	1	1
	F	19	coli	7	2816	1	urban	0	0	0	0	0	0		coli	0	1	1	1	1	1	1	1	1	1
	F	32	coli	10	3147	1	urban	0	0	0	0	0	0		coli	1	1	0	1	1	1	1	1	1	1
	M	31	coli	8	827	-1	urban	0	0	0	0	0	0		coli	1	0	1	1	0	1	1	1	1	1
	M	37	coli	9	829	-1	urban	0	0	0	0	0	0		coli	1	0	0	1	0	1	1	1	1	1
	M	76	coli	12	825	-1	urban	0	0	0	0	0	0		coli	1	0	0	1	0	1	1	1	1	1
	F	86	coli	5	827	0	urban	0	0	0	0	0	0		coli	1	1	0	1	1	1	1	1	1	1
	F	20	coli	5	1450	-1	urban	0	0	0	0	0	0		coli	1	1	0	1	0	1	1	1	1	1
	M	79	coli	6	827	-1	urban	0	0	0	0	0	0		coli	1	0	1	1	0	1	1	1	1	1
	M	23	coli	1	825	2	urban	0	0	0	0	0	0		coli	1	0	0	1	1	1	1	1	1	1
	F	41	coli	5	962	-5	urban	0	0	0	0	0	0		coli	1	1	0	1	0	1	1	1	1	1
	M	61	coli	6	872	0	urban	13.5639	0.222723	23539.3	114.83	2.1139	23670.1		coli	1	0	1	1	1	2	3	4	4	1
	F	76	coli	5	1773	-1	urban	15.5956	0	0.312133	22.763	0.820878	39.4916		coli	1	1	0	1	0	3	1	2	2	1
	M	12	coli	8	827	-4	urban	4.94516	0	0.127177	5.59958	0.256163	10.9281		coli	0	0	1	1	0	2	1	2	2	1
	M	1	coli	9	829	-4	rural	19.8678	0.0538164	17.4364	166.894	0.281932	204.534		coli	0	0	0	0	0	3	3	3	4	1
	M	44	coli	8	2195	-1	urban	37.4174	0	1.32349	100.155	1.42374	140.319		coli	1	0	1	1	0	3	1	2	4	1
	F	21	coli	6	827	-1	urban	0	0	0	0	0	0		coli	1	1	1	1	0	1	1	1	1	1
	M	60	coli	8	827	-4	urban	0	0	0	0	0	0		coli	1	0	1	1	0	1	1	1	1	1
	M	67	coli	6	827	6	urban	54.4182	25.9981	192.424	51.4781	1.12758	325.446		coli	1	0	1	1	1	4	4	4	3	1
	F	49	coli	10	2097	8	urban	42.3512	0	260.615	5.88191	0.84123	309.69		coli	1	1	0	1	1	4	1	4	2	1
	F	54	coli	8	825	1	urban	42.8964	0	263.97	5.95763	0.85207	313.676		coli	1	1	1	1	1	4	1	4	2	1
	F	47	coli	8	828	12	urban	34.1537	0	139.864	3.15665	0.451466	177.626		coli	1	1	1	1	1	3	1	4	2	1
	M	70	coli	12	827	8	urban	0	0	0	0	0	0		coli	1	0	0	1	1	1	1	1	1	1
	M	43	coli	6	872	7	urban	0	0	0	0	0	0		coli	1	0	1	1	1	1	1	1	1	1
	F	1	coli	11	827	-1	urban	0	0	0	0	0	0		coli	0	1	0	1	0	1	1	1	1	1
	F	45	coli	7	827	8	urban	0	0	0	0	0	0		coli	1	1	1	1	1	1	1	1	1	1
	M	45	coli	7	827	6	urban	0	0	0	0	0	0		coli	1	0	1	1	1	1	1	1	1	1
	F	33	coli	1	825	1	urban	0	0	0	0	0	0		coli	1	1	0	1	1	1	1	1	1	1
	F	48	coli	9	827	1	urban	0	0	0	0	0	0		coli	1	1	0	1	1	1	1	1	1	1
	F	37	coli	2	872	-2	urban	0	0	0	0	0	0		coli	1	1	0	1	0	1	1	1	1	1
	M	55	coli	11	825	-3	urban	0	0	0	0	0	0		coli	1	0	0	1	0	1	1	1	1	1
	F	71	coli	11	827	3	urban	0	0	0	0	0	0		coli	1	1	0	1	1	1	1	1	1	1
	M	50	coli	7	827	8	urban	0	0	0	0	0	0		coli	1	0	1	1	1	1	1	1	1	1
	F	36	coli	8	827	6	urban	0	0	0	0	0	0		coli	1	1	1	1	1	1	1	1	1	1
	M	27	coli	1	1774	6	urban	0	0	0	0	0	0		coli	1	0	0	1	1	1	1	1	1	1
	M	50	coli	7	827	7	urban	0	0	0	0	0	0		coli	1	0	1	1	1	1	1	1	1	1
	M	43	coli	2	827	11	urban	0	0	0	0	0	0		coli	1	0	0	1	1	1	1	1	1	1
	M	2	coli	7	827	1	urban	0	0	0	0	0	0		coli	0	0	1	1	1	1	1	1	1	1
	F	40	coli	8	832	-5	urban	85.9611	50.6695	160.779	117.238	1.29483	415.942		coli	1	1	1	1	0	4	4	4	4	1
	F	49	coli	11	829	-3	urban	99.6691	0.14109	119.476	68.0583	3.36233	290.707		coli	1	1	0	1	0	4	3	4	3	1
	F	37	coli	11	827	0	urban	6.58279	0	0.912725	16.9375	1.42423	25.8572		coli	1	1	0	1	1	2	1	2	2	1
	F	48	coli	8	828	0	urban	6.58279	0	0.912725	16.9375	1.42423	25.8572		coli	1	1	1	1	1	2	1	2	2	1
	F	28	coli	11	827	-1	urban	43.2879	0	2.26248	93.1516	3.25782	141.96		coli	1	1	0	1	0	4	1	3	3	1
	F	56	coli	7	2178	-2	urban	29.3518	0.00857818	10.8527	43.0873	2.76135	86.0618		coli	1	1	1	1	0	3	2	3	3	1
	M	67	coli	12	828	-2	urban	29.3518	0.00857818	10.8527	43.0873	2.76135	86.0618		coli	1	0	0	1	0	3	2	3	3	1
	M	24	coli	3	1586	-3	urban	14.201	0.0257232	1.77398	41.3605	2.75576	60.117		coli	1	0	0	1	0	2	2	3	3	1
	M	49	coli	8	827	-3	urban	14.201	0.0257232	1.77398	41.3605	2.75576	60.117		coli	1	0	1	1	0	2	2	3	3	1
	M	60	coli	10	827	5	urban	28.5318	0.135446	1.76732	5.31592	0.450414	36.2009		coli	1	0	0	1	1	3	3	3	2	1
	M	53	coli	6	828	6	urban	29.1615	0.486566	8.70051	31.0093	0.383194	69.7411		coli	1	0	1	1	1	3	3	3	2	1
	F	45	coli	8	2818	2	urban	15.0379	0.0270293	0.392118	20.3273	0.257042	36.0414		coli	1	1	1	1	1	3	2	2	2	1
	F	20	coli	8	829	2	urban	0	0	0	0	0	0		coli	1	1	1	1	1	1	1	1	1	1
	F	49	coli	7	1405	-1	urban	53.1364	3.04159	1.01196	98.6154	0.9929	156.798		coli	1	1	1	1	0	4	4	2	4	1
	F	79	coli	7	829	-1	urban	53.1364	3.04159	1.01196	98.6154	0.9929	156.798		coli	1	1	1	1	0	4	4	2	4	1
	F	37	coli	9	1018	-2	urban	18.2049	1.13184	0.0283928	20.697	0.33426	40.3965		coli	1	1	0	1	0	3	3	2	2	1
	F	41	coli	6	962	-2	urban	18.2049	1.13184	0.0283928	20.697	0.33426	40.3965		coli	1	1	1	1	0	3	3	2	2	1
	M	50	coli	8	855	-2	urban	18.2049	1.13184	0.0283928	20.697	0.33426	40.3965		coli	1	0	1	1	0	3	3	2	2	1
	F	22	coli	7	855	0	urban	93.3036	4.38445	0.42345	94.1369	1.60005	193.848		coli	1	1	1	1	1	4	4	2	3	1
	F	29	coli	7	2205	0	urban	93.3036	4.38445	0.42345	94.1369	1.60005	193.848		coli	1	1	1	1	1	4	4	2	3	1
	M	33	coli	6	855	0	urban	93.3036	4.38445	0.42345	94.1369	1.60005	193.848		coli	1	0	1	1	1	4	4	2	3	1
	M	60	coli	12	827	-5	urban	0	0	0	0	0	0		coli	1	0	0	1	0	1	1	1	1	1
	F	49	coli	8	1166	-3	urban	14.5826	0.400204	0.0100393	7.31821	0.688369	22.9994		coli	1	1	1	1	0	3	3	2	2	1
	M	24	coli	3	1628	-3	urban	14.5826	0.400204	0.0100393	7.31821	0.688369	22.9994		coli	1	0	0	1	0	3	3	2	2	1
	M	55	coli	1	2139	-3	urban	14.5826	0.400204	0.0100393	7.31821	0.688369	22.9994		coli	1	0	0	1	0	3	3	2	2	1
	M	84	coli	10	827	-4	urban	75.5974	1.45651	1.63416	153.838	0.740758	233.267		coli	1	0	0	1	0	4	3	3	4	1
	F	43	coli	7	2273	-1	urban	17.5752	0.335727	0.281873	12.8253	0.0607924	31.0788		coli	1	1	1	1	0	3	3	2	2	1
	F	72	coli	9	2298	1	urban	39.7787	0.0879512	0.356824	75.5312	0.414771	116.169		coli	1	1	0	1	1	3	3	2	3	1
	F	51	coli	6	828	0	rural	91.1	0.558619	2.51416	138.203	1.59772	233.973		coli	1	1	1	0	1	4	3	3	4	1
	M	43	coli	9	827	0	rural	91.1	0.558619	2.51416	138.203	1.59772	233.973		coli	1	0	0	0	1	4	3	3	4	1
	M	76	coli	7	1009	6	urban	11.1305	3.74347	0.467903	36.9031	0.290944	52.536		coli	1	0	1	1	1	2	4	2	3	1
	M	89	coli	8	827	-3	rural	32.9168	7.32678	1529.77	39.8472	0.852675	1610.71		coli	1	0	1	0	0	3	4	4	3	1
	F	24	coli	4	825	-1	rural	25.2474	0.173002	1.64538	57.5528	0.383644	85.0022		coli	1	1	0	0	0	3	3	3	3	1
	M	71	coli	2	1773	-1	rural	25.2474	0.173002	1.64538	57.5528	0.383644	85.0022		coli	1	0	0	0	0	3	3	3	3	1
	M	49	coli	12	1563	-2	rural	6.43523	0.253659	0.363582	35.1092	0.148085	42.3098		coli	1	0	0	0	0	2	3	2	2	1
	M	40	coli	5	827	-1	rural	25.1117	8.8463	3.01631	113.499	0.547805	151.021		coli	1	0	0	0	0	3	4	3	4	1
	M	69	coli	7	2784	-1	rural	25.1117	8.8463	3.01631	113.499	0.547805	151.021		coli	1	0	1	0	0	3	4	3	4	1
	M	1	coli	5	827	-1	rural	0.641192	0.00817182	0.301631	17.6591	0.0208114	18.6309		coli	0	0	0	0	0	2	2	2	2	1
	F	27	coli	5	827	-3	urban	8.45032	1.50461	0.467607	21.2523	0.144735	31.8195		coli	1	1	0	1	0	2	3	2	2	1
	M	25	coli	7	3169	-2	urban	14.2795	2.54254	0.790181	35.9125	0.244572	53.7693		coli	1	0	1	1	0	2	3	2	2	1
	M	35	coli	7	827	-2	urban	14.2795	2.54254	0.790181	35.9125	0.244572	53.7693		coli	1	0	1	1	0	2	3	2	2	1
	M	68	coli	7	1761	-4	rural	27.2168	16.9024	5075.78	68.1116	0.500263	5188.51		coli	1	0	1	0	0	3	4	4	3	1
	M	40	coli	1	827	-3	rural	2.01213	0.0119819	1.22495	50.1756	0.0516745	53.4763		coli	1	0	0	0	0	2	2	2	3	1
	F	46	coli	2	2326	-1	urban	27.5866	56.935	0.127542	3.04572	0.521334	88.2162		coli	1	1	0	1	0	3	4	2	2	1
	M	43	coli	7	827	-3	rural	19.7364	61.9992	11.6701	3.16278	0.473296	97.0417		coli	1	0	1	0	0	3	4	3	2	1
	F	22	coli	1	1774	1	rural	11.7322	1.34326	0.503158	49.6968	0.306425	63.5819		coli	1	1	0	0	1	2	3	2	3	1
	M	44	coli	8	827	1	rural	11.7322	1.34326	0.503158	49.6968	0.306425	63.5819		coli	1	0	1	0	1	2	3	2	3	1
	M	37	coli	5	962	-1	rural	4.11939	0	0.16086	72.6721	0.0442781	76.9967		coli	1	0	0	0	0	2	1	2	3	1
	M	80	coli	6	1058	-1	rural	4.1455	0.0167808	0.666804	106.224	0.0756141	111.129		coli	1	0	1	0	0	2	2	2	4	1
	F	35	coli	1	962	-3	rural	39.0369	9.01838	1859.21	33.2484	4.86486	1945.37		coli	1	1	0	0	0	3	4	4	2	1
	M	54	coli	5	825	-2	urban	86.6104	0	1.07826	130.606	2.58927	220.883		coli	1	0	0	1	0	4	1	2	4	1
	F	64	coli	8	829	-3	rural	40.9432	0	133.629	383.555	0.829318	558.957		coli	1	1	1	0	0	4	1	4	4	1
	F	67	coli	5	825	1	rural	57.4631	0.0413416	6.01992	271.142	0.218268	334.885		coli	1	1	0	0	1	4	2	3	4	1
	M	6	coli	6	827	-2	rural	5.62001	0.00999294	0.983046	59.1621	1.05498	66.8301		coli	0	0	1	0	0	2	2	2	3	1
	M	12	coli	8	827	-4	urban	7.65648	0.0186212	2.45841	9.12575	0.235628	19.4949		coli	0	0	1	1	0	2	2	3	2	1
	F	25	coli	6	1774	4	urban	57.6478	0.132168	17.4937	65.0851	1.7052	142.064		coli	1	1	1	1	1	4	3	3	3	1
	F	44	coli	7	2178	-1	rural	34.6276	0.016645	1.91155	138.286	0.145656	174.988		coli	1	1	1	0	0	3	2	3	4	1
	F	49	coli	10	825	-1	rural	34.6276	0.016645	1.91155	138.286	0.145656	174.988		coli	1	1	0	0	0	3	2	3	4	1
	F	71	coli	6	1681	0	rural	45.8511	0.020842	7.33175	182.733	0.217039	236.154		coli	1	1	1	0	1	4	2	3	4	1
	M	62	coli	8	829	0	rural	44.9387	0.00425762	1.97497	144.551	0.132637	191.601		coli	1	0	1	0	1	4	2	3	4	1
	F	30	coli	7	2178	-2	rural	21.4798	29.897	276.915	20.4849	0.611635	349.389		coli	1	1	1	0	0	3	4	4	2	1
	M	14	coli	6	1774	-2	rural	21.4798	29.897	276.915	20.4849	0.611635	349.389		coli	0	0	1	0	0	3	4	4	2	1
	M	33	coli	4	825	-2	rural	21.4798	29.897	276.915	20.4849	0.611635	349.389		coli	1	0	0	0	0	3	4	4	2	1
	F	50	coli	6	890	1	urban	41.6423	0	179.155	13.6083	0.598476	235.004		coli	1	1	1	1	1	4	1	4	2	1
	M	46	coli	3	1774	1	urban	33.15	0.661359	145.587	74.3145	0.225833	253.939		coli	1	0	0	1	1	3	3	4	3	1
	M	59	coli	6	2193	-5	urban	57.6685	0.545725	1011.39	77.9222	0.620025	1148.15		coli	1	0	1	1	0	4	3	4	3	1
	M	73	coli	4	827	-2	urban	47.9682	0.317657	320.328	49.8747	0.746351	419.235		coli	1	0	0	1	0	4	3	4	3	1
	M	38	coli	12	830	-1	rural	40.3104	0.448817	663.662	204.257	0.88152	909.559		coli	1	0	0	0	0	3	3	4	4	1
	M	42	coli	4	827	-1	rural	40.3104	0.448817	663.662	204.257	0.88152	909.559		coli	1	0	0	0	0	3	3	4	4	1
	F	37	coli	6	2183	-4	rural	55.8282	9.66564	89.1611	76.6222	10.2148	241.492		coli	1	1	1	0	0	4	4	4	3	1
	F	43	coli	4	872	-3	rural	53.5337	7.87889	75.2055	80.9664	3.41637	221.001		coli	1	1	0	0	0	4	4	3	3	1
	M	14	coli	11	827	-3	rural	53.5337	7.87889	75.2055	80.9664	3.41637	221.001		coli	0	0	0	0	0	4	4	3	3	1
	F	45	coli	6	872	-4	rural	12.8826	13.1017	46.6824	7.37386	0.733892	80.7744		coli	1	1	1	0	0	2	4	3	2	1
	F	27	coli	7	1774	-2	rural	26.1005	10.0867	243.854	36.052	22.2594	338.353		coli	1	1	1	0	0	3	4	4	3	1
	M	64	coli	6	872	-1	urban	10.3392	0.159393	1.2632	0.533675	0.147777	12.4433		coli	1	0	1	1	0	2	3	2	2	1
	F	34	coli	7	1614	0	urban	21.6479	26.2681	52.6238	1.85671	0.413061	102.81		coli	1	1	1	1	1	3	4	3	2	1
	M	22	coli	8	827	0	urban	21.6479	26.2681	52.6238	1.85671	0.413061	102.81		coli	1	0	1	1	1	3	4	3	2	1
	F	28	coli	7	855	0	urban	29.01	34.4267	69.8085	3.07274	0.541354	136.859		coli	1	1	1	1	1	3	4	3	2	1
	F	36	coli	11	3150	4	urban	1.08917	0.00363058	0.132298	0.152267	0.179496	1.55687		coli	1	1	0	1	1	2	2	2	2	1
	F	40	coli	8	1774	0	rural	62.3133	0.310187	43.2646	79.6075	4.04193	189.537		coli	1	1	1	0	1	4	3	3	3	1
	M	56	coli	8	828	-4	rural	91.7789	0.42928	7.25035	130.04	0.957644	230.456		coli	1	0	1	0	0	4	3	3	4	1
	F	35	coli	7	829	1	rural	47.9612	0.522982	1.12594	193.525	1.121	244.257		coli	1	1	1	0	1	4	3	2	4	1
	F	67	coli	12	827	1	rural	47.9612	0.522982	1.12594	193.525	1.121	244.257		coli	1	1	0	0	1	4	3	2	4	1
	F	46	coli	7	1614	-1	rural	58.2272	0.11561	538.116	220.927	3.65918	821.045		coli	1	1	1	0	0	4	3	4	4	1
	F	18	coli	6	2172	-4	rural	26.8193	4.1846	7.95884	240.987	2.64007	282.59		coli	0	1	1	0	0	3	4	3	4	1
	M	42	coli	7	855	2	urban	47.3828	1.02428	1.05279	126.293	1.68822	177.441		coli	1	0	1	1	1	4	3	2	4	1
	F	55	coli	6	855	0	urban	38.1294	0.411267	9.88763	59.96	1.00986	109.398		coli	1	1	1	1	1	3	3	3	3	1
	M	22	coli	8	827	0	urban	38.1294	0.411267	9.88763	59.96	1.00986	109.398		coli	1	0	1	1	1	3	3	3	3	1
	M	54	coli	8	827	0	urban	38.1294	0.411267	9.88763	59.96	1.00986	109.398		coli	1	0	1	1	1	3	3	3	3	1
	F	28	coli	8	825	3	urban	0	0	0	0	0	0		coli	1	1	1	1	1	1	1	1	1	1
	F	52	coli	4	827	0	urban	30.2032	0	16.8788	23.0497	0.239783	70.3716		coli	1	1	0	1	1	3	1	3	2	1
	F	59	coli	9	829	0	urban	30.2032	0	16.8788	23.0497	0.239783	70.3716		coli	1	1	0	1	1	3	1	3	2	1
	M	38	coli	7	825	0	urban	30.2032	0	16.8788	23.0497	0.239783	70.3716		coli	1	0	1	1	1	3	1	3	2	1
	M	41	coli	9	827	0	urban	30.2032	0	16.8788	23.0497	0.239783	70.3716		coli	1	0	0	1	1	3	1	3	2	1
	M	42	coli	6	829	0	urban	30.2032	0	16.8788	23.0497	0.239783	70.3716		coli	1	0	1	1	1	3	1	3	2	1
	M	41	coli	12	827	2	urban	0	0	0	0	0	0		coli	1	0	0	1	1	1	1	1	1	1
	M	39	coli	8	827	3	urban	27.0003	0	0	112.301	0.41078	139.712		coli	1	0	1	1	1	3	1	1	4	1
	M	20	coli	2	827	1	urban	41.7697	0.0794531	1.88641	26.8245	0.823026	71.3831		coli	1	0	0	1	1	4	3	3	2	1
	F	39	coli	7	825	6	urban	0	0	0	0	0	0		coli	1	1	1	1	1	1	1	1	1	1
	M	31	coli	12	827	6	urban	0	0	0	0	0	0		coli	1	0	0	1	1	1	1	1	1	1
	M	62	coli	9	827	6	urban	0	0	0	0	0	0		coli	1	0	0	1	1	1	1	1	1	1
	F	45	coli	11	825	3	urban	56.4082	0	6.77583	119.432	2.01915	184.636		coli	1	1	0	1	1	4	1	3	4	1
	F	27	coli	10	1096	0	urban	38.9875	0.291846	1.16644	55.3612	1.05511	96.8622		coli	1	1	0	1	1	3	3	2	3	1
	M	15	coli	8	827	-1	urban	88.562	0.0745707	474.605	227.084	0.874127	791.2		coli	0	0	1	1	0	4	3	4	4	1
	F	84	coli	6	827	-3	urban	94.5969	0.0531717	9.97842	160.474	1.254	266.356		coli	1	1	1	1	0	4	3	3	4	1
	M	63	coli	12	827	0	urban	77.4488	0.00549874	26.5226	61.5445	1.33156	166.853		coli	1	0	0	1	1	4	2	3	3	1
	M	73	coli	1	1774	0	urban	77.4488	0.00549874	26.5226	61.5445	1.33156	166.853		coli	1	0	0	1	1	4	2	3	3	1
	F	27	coli	7	825	-3	rural	66.9354	0.577268	1961.19	13.7298	1.93447	2044.37		coli	1	1	1	0	0	4	3	4	2	1
	F	60	coli	8	828	-5	rural	126.306	33.6236	105.165	181.055	0.51657	446.667		coli	1	1	1	0	0	4	4	4	4	1
	F	61	coli	6	2194	5	urban	0	0	0	0	0	0		coli	1	1	1	1	1	1	1	1	1	1
	M	72	coli	8	2178	4	urban	16.698	0	0	114.821	0.076073	131.595		coli	1	0	1	1	1	3	1	1	4	1
	M	61	coli	7	827	2	urban	0	0	0	0	0	0		coli	1	0	1	1	1	1	1	1	1	1
	M	49	coli	7	827	3	urban	0	0	0	0	0	0		coli	1	0	1	1	1	1	1	1	1	1
	M	48	coli	6	827	-2	urban	0	0	0	0	0	0		coli	1	0	1	1	0	1	1	1	1	1
	M	58	coli	6	2174	-2	urban	0	0	0	0	0	0		coli	1	0	1	1	0	1	1	1	1	1
	M	71	coli	12	827	2	urban	0	0	0	0	0	0		coli	1	0	0	1	1	1	1	1	1	1
	F	15	coli	6	828	0	rural	9.56843	0.34409	165.512	109.178	0.262073	284.865		coli	0	1	1	0	1	2	3	4	4	1
	F	42	coli	8	825	-6	urban	35.2164	3.16853	64.3474	27.5193	0.372408	130.624		coli	1	1	1	1	0	3	4	3	2	1
	F	70	coli	9	827	-3	rural	25.1954	10.2878	472.443	50.1457	0.238607	558.311		coli	1	1	0	0	0	3	4	4	3	1
	F	33	coli	5	827	-3	rural	6.98293	0.0212041	0.612597	73.2678	0.178778	81.0633		coli	1	1	0	0	0	2	2	2	3	1
	F	68	coli	10	827	-3	rural	6.98293	0.0212041	0.612597	73.2678	0.178778	81.0633		coli	1	1	0	0	0	2	2	2	3	1
	F	33	coli	4	827	-3	rural	34.4921	20.229	48.2806	117.589	1.20221	221.793		coli	1	1	0	0	0	3	4	3	4	1
	F	42	coli	6	962	-3	rural	34.4921	20.229	48.2806	117.589	1.20221	221.793		coli	1	1	1	0	0	3	4	3	4	1
	M	31	coli	2	825	-1	rural	5.40165	0	0.183697	25.9896	0.123668	31.6986		coli	1	0	0	0	0	2	1	2	2	1
	M	41	coli	7	827	-4	rural	24.2209	2.99635	727.351	65.5309	0.607747	820.707		coli	1	0	1	0	0	3	4	4	3	1
	M	26	coli	7	855	-2	rural	13.9646	0.790161	0.35062	52.1719	0.0899083	67.3672		coli	1	0	1	0	0	2	3	2	3	1
	F	65	coli	10	1487	-4	rural	33.7094	0.0164922	472.612	125.3	0.877305	632.515		coli	1	1	0	0	0	3	2	4	4	1
	M	89	coli	2	827	-4	rural	33.7094	0.0164922	472.612	125.3	0.877305	632.515		coli	1	0	0	0	0	3	2	4	4	1
	M	34	coli	4	827	-4	rural	39.1165	0.309782	3.33809	155.62	3.87567	202.26		coli	1	0	0	0	0	3	3	3	4	1
	M	31	coli	6	825	-3	rural	4.80993	0.134357	0.395844	125.817	0.0155042	131.173		coli	1	0	1	0	0	2	3	2	4	1
	F	65	coli	6	1614	-2	rural	26.3916	0.542259	1305.58	173.044	0.620814	1506.18		coli	1	1	1	0	0	3	3	4	4	1
	M	67	coli	3	827	-2	rural	26.3916	0.542259	1305.58	173.044	0.620814	1506.18		coli	1	0	0	0	0	3	3	4	4	1
	F	83	coli	6	872	-3	rural	13.9384	0.270609	2729.34	150.648	0.106089	2894.31		coli	1	1	1	0	0	2	3	4	4	1
	F	9	coli	6	2196	-4	rural	31.4459	1.95322	150.494	186.768	2.96196	373.623		coli	0	1	1	0	0	3	3	4	4	1
	M	6	coli	6	855	-4	rural	31.4459	1.95322	150.494	186.768	2.96196	373.623		coli	0	0	1	0	0	3	3	4	4	1
	M	50	coli	8	827	-2	rural	44.6276	0.0139399	8.23111	455.16	1.42947	509.463		coli	1	0	1	0	0	4	2	3	4	1
	F	30	jejuni	6	918	-1	urban	0	0	0	0	0	0		jejuni	1	1	1	1	0	1	1	1	1	0
	M	26	jejuni	6	475	-1	urban	0	0	0	0	0	0		jejuni	1	0	1	1	0	1	1	1	1	0
	M	32	jejuni	5	21	-1	urban	0	0	0	0	0	0		jejuni	1	0	0	1	0	1	1	1	1	0
	M	45	jejuni	7	48	-1	urban	0	0	0	0	0	0		jejuni	1	0	1	1	0	1	1	1	1	0
	F	48	jejuni	1	354	-4	urban	0	0	0	0	0	0		jejuni	1	1	0	1	0	1	1	1	1	0
	F	58	jejuni	10	441	-4	urban	0	0	0	0	0	0		jejuni	1	1	0	1	0	1	1	1	1	0
	F	58	jejuni	8	48	-4	urban	0	0	0	0	0	0		jejuni	1	1	1	1	0	1	1	1	1	0
	F	82	jejuni	6	42	-4	urban	0	0	0	0	0	0		jejuni	1	1	1	1	0	1	1	1	1	0
	M	20	jejuni	7	53	-4	urban	0	0	0	0	0	0		jejuni	1	0	1	1	0	1	1	1	1	0
	M	35	jejuni	9	5	-4	urban	0	0	0	0	0	0		jejuni	1	0	0	1	0	1	1	1	1	0
	M	55	jejuni	7	257	-4	urban	0	0	0	0	0	0		jejuni	1	0	1	1	0	1	1	1	1	0
	M	81	jejuni	9	572	-4	urban	0	0	0	0	0	0		jejuni	1	0	0	1	0	1	1	1	1	0
	F	22	jejuni	8	583	-1	urban	0	0	0	0	0	0		jejuni	1	1	1	1	0	1	1	1	1	0
	F	35	jejuni	4	257	-1	urban	0	0	0	0	0	0		jejuni	1	1	0	1	0	1	1	1	1	0
	F	43	jejuni	7	22	-1	urban	0	0	0	0	0	0		jejuni	1	1	1	1	0	1	1	1	1	0
	F	49	jejuni	3	2136	-1	urban	0	0	0	0	0	0		jejuni	1	1	0	1	0	1	1	1	1	0
	F	74	jejuni	5	206	-1	urban	0	0	0	0	0	0		jejuni	1	1	0	1	0	1	1	1	1	0
	M	77	jejuni	5	206	-1	urban	0	0	0	0	0	0		jejuni	1	0	0	1	0	1	1	1	1	0
	M	78	jejuni	3	475	-1	urban	0	0	0	0	0	0		jejuni	1	0	0	1	0	1	1	1	1	0
	F	27	jejuni	10	257	-2	urban	0	0	0	0	0	0		jejuni	1	1	0	1	0	1	1	1	1	0
	F	77	jejuni	12	19	-2	urban	0	0	0	0	0	0		jejuni	1	1	0	1	0	1	1	1	1	0
	M	24	jejuni	8	2813	-2	urban	0	0	0	0	0	0		jejuni	1	0	1	1	0	1	1	1	1	0
	M	26	jejuni	12	48	-2	urban	0	0	0	0	0	0		jejuni	1	0	0	1	0	1	1	1	1	0
	F	60	jejuni	3	354	-5	urban	0	0	0	0	0	0		jejuni	1	1	0	1	0	1	1	1	1	0
	M	43	jejuni	6	2166	-5	urban	0	0	0	0	0	0		jejuni	1	0	1	1	0	1	1	1	1	0
	F	38	jejuni	7	21	4	urban	0	0	0	0	0	0		jejuni	1	1	1	1	1	1	1	1	1	0
	F	49	jejuni	6	122	4	urban	0	0	0	0	0	0		jejuni	1	1	1	1	1	1	1	1	1	0
	F	51	jejuni	9	51	4	urban	0	0	0	0	0	0		jejuni	1	1	0	1	1	1	1	1	1	0
	F	56	jejuni	9	574	4	urban	0	0	0	0	0	0		jejuni	1	1	0	1	1	1	1	1	1	0
	F	62	jejuni	7	257	4	urban	0	0	0	0	0	0		jejuni	1	1	1	1	1	1	1	1	1	0
	M	38	jejuni	9	48	4	urban	0	0	0	0	0	0		jejuni	1	0	0	1	1	1	1	1	1	0
	M	47	jejuni	10	262	4	urban	0	0	0	0	0	0		jejuni	1	0	0	1	1	1	1	1	1	0
	M	55	jejuni	1	257	4	urban	0	0	0	0	0	0		jejuni	1	0	0	1	1	1	1	1	1	0
	M	57	jejuni	11	2033	4	urban	0	0	0	0	0	0		jejuni	1	0	0	1	1	1	1	1	1	0
	M	73	jejuni	12	21	4	urban	0	0	0	0	0	0		jejuni	1	0	0	1	1	1	1	1	1	0
	F	20	jejuni	2	661	2	urban	0	0	0	0	0	0		jejuni	1	1	0	1	1	1	1	1	1	0
	M	18	jejuni	7	2785	2	urban	0	0	0	0	0	0		jejuni	0	0	1	1	1	1	1	1	1	0
	F	30	jejuni	11	21	-5	urban	8.62314	0.411165	4.2173	23.0368	0.631022	36.9194		jejuni	1	1	0	1	0	2	3	3	2	0
	F	44	jejuni	6	2171	-5	urban	8.62314	0.411165	4.2173	23.0368	0.631022	36.9194		jejuni	1	1	1	1	0	2	3	3	2	0
	M	1	jejuni	6	45	-5	urban	8.62314	0.411165	4.2173	23.0368	0.631022	36.9194		jejuni	0	0	1	1	0	2	3	3	2	0
	M	36	jejuni	3	257	-5	urban	8.62314	0.411165	4.2173	23.0368	0.631022	36.9194		jejuni	1	0	0	1	0	2	3	3	2	0
	M	55	jejuni	1	1038	-5	urban	8.62314	0.411165	4.2173	23.0368	0.631022	36.9194		jejuni	1	0	0	1	0	2	3	3	2	0
	M	57	jejuni	3	25	-5	urban	8.62314	0.411165	4.2173	23.0368	0.631022	36.9194		jejuni	1	0	0	1	0	2	3	3	2	0
	M	68	jejuni	8	257	-5	urban	8.62314	0.411165	4.2173	23.0368	0.631022	36.9194		jejuni	1	0	1	1	0	2	3	3	2	0
	M	77	jejuni	10	257	-5	urban	8.62314	0.411165	4.2173	23.0368	0.631022	36.9194		jejuni	1	0	0	1	0	2	3	3	2	0
	F	30	jejuni	5	443	-4	urban	27.814	0.635572	4.61855	34.6081	0.948529	68.6247		jejuni	1	1	0	1	0	3	3	3	2	0
	F	37	jejuni	2	573	-4	urban	27.814	0.635572	4.61855	34.6081	0.948529	68.6247		jejuni	1	1	0	1	0	3	3	3	2	0
	F	42	jejuni	7	775	-4	urban	27.814	0.635572	4.61855	34.6081	0.948529	68.6247		jejuni	1	1	1	1	0	3	3	3	2	0
	F	88	jejuni	6	38	-4	urban	27.814	0.635572	4.61855	34.6081	0.948529	68.6247		jejuni	1	1	1	1	0	3	3	3	2	0
	M	23	jejuni	10	53	-4	urban	27.814	0.635572	4.61855	34.6081	0.948529	68.6247		jejuni	1	0	0	1	0	3	3	3	2	0
	M	25	jejuni	2	2136	-4	urban	27.814	0.635572	4.61855	34.6081	0.948529	68.6247		jejuni	1	0	0	1	0	3	3	3	2	0
	M	35	jejuni	6	45	-4	urban	27.814	0.635572	4.61855	34.6081	0.948529	68.6247		jejuni	1	0	1	1	0	3	3	3	2	0
	M	48	jejuni	8	2802	-4	urban	27.814	0.635572	4.61855	34.6081	0.948529	68.6247		jejuni	1	0	1	1	0	3	3	3	2	0
	M	71	jejuni	8	22	-4	urban	27.814	0.635572	4.61855	34.6081	0.948529	68.6247		jejuni	1	0	1	1	0	3	3	3	2	0
	M	75	jejuni	1	51	-4	urban	27.814	0.635572	4.61855	34.6081	0.948529	68.6247		jejuni	1	0	0	1	0	3	3	3	2	0
	F	21	jejuni	7	53	-3	urban	33.6254	0.661281	172.377	27.8986	2.08243	236.645		jejuni	1	1	1	1	0	3	3	4	2	0
	F	35	jejuni	9	574	-3	urban	33.6254	0.661281	172.377	27.8986	2.08243	236.645		jejuni	1	1	0	1	0	3	3	4	2	0
	F	46	jejuni	3	21	-3	urban	33.6254	0.661281	172.377	27.8986	2.08243	236.645		jejuni	1	1	0	1	0	3	3	4	2	0
	F	56	jejuni	7	45	-3	urban	33.6254	0.661281	172.377	27.8986	2.08243	236.645		jejuni	1	1	1	1	0	3	3	4	2	0
	F	66	jejuni	12	2069	-3	urban	33.6254	0.661281	172.377	27.8986	2.08243	236.645		jejuni	1	1	0	1	0	3	3	4	2	0
	F	90	jejuni	12	257	-3	urban	33.6254	0.661281	172.377	27.8986	2.08243	236.645		jejuni	1	1	0	1	0	3	3	4	2	0
	M	25	jejuni	12	206	-3	urban	33.6254	0.661281	172.377	27.8986	2.08243	236.645		jejuni	1	0	0	1	0	3	3	4	2	0
	M	32	jejuni	6	48	-3	urban	33.6254	0.661281	172.377	27.8986	2.08243	236.645		jejuni	1	0	1	1	0	3	3	4	2	0
	M	39	jejuni	11	61	-3	urban	33.6254	0.661281	172.377	27.8986	2.08243	236.645		jejuni	1	0	0	1	0	3	3	4	2	0
	M	47	jejuni	7	969	-3	urban	33.6254	0.661281	172.377	27.8986	2.08243	236.645		jejuni	1	0	1	1	0	3	3	4	2	0
	M	48	jejuni	6	45	-3	urban	33.6254	0.661281	172.377	27.8986	2.08243	236.645		jejuni	1	0	1	1	0	3	3	4	2	0
	M	49	jejuni	7	583	-3	urban	33.6254	0.661281	172.377	27.8986	2.08243	236.645		jejuni	1	0	1	1	0	3	3	4	2	0
	M	58	jejuni	1	447	-3	urban	33.6254	0.661281	172.377	27.8986	2.08243	236.645		jejuni	1	0	0	1	0	3	3	4	2	0
	M	81	jejuni	6	257	-3	urban	33.6254	0.661281	172.377	27.8986	2.08243	236.645		jejuni	1	0	1	1	0	3	3	4	2	0
	F	52	jejuni	9	574	-6	urban	47.82	0.504326	1430.39	24.2326	3.87308	1506.82		jejuni	1	1	0	1	0	4	3	4	2	0
	F	18	jejuni	8	21	-4	urban	65.0902	1.69793	1361.27	40.9266	3.88897	1472.87		jejuni	0	1	1	1	0	4	3	4	3	0
	F	19	jejuni	6	53	-4	urban	65.0902	1.69793	1361.27	40.9266	3.88897	1472.87		jejuni	0	1	1	1	0	4	3	4	3	0
	F	44	jejuni	12	354	-4	urban	65.0902	1.69793	1361.27	40.9266	3.88897	1472.87		jejuni	1	1	0	1	0	4	3	4	3	0
	M	6	jejuni	1	51	-4	urban	65.0902	1.69793	1361.27	40.9266	3.88897	1472.87		jejuni	0	0	0	1	0	4	3	4	3	0
	M	50	jejuni	10	48	-4	urban	65.0902	1.69793	1361.27	40.9266	3.88897	1472.87		jejuni	1	0	0	1	0	4	3	4	3	0
	F	18	jejuni	6	257	-6	urban	0	0	0	0	0	0		jejuni	0	1	1	1	0	1	1	1	1	0
	F	40	jejuni	3	538	-6	urban	0	0	0	0	0	0		jejuni	1	1	0	1	0	1	1	1	1	0
	M	5	jejuni	11	21	-6	urban	0	0	0	0	0	0		jejuni	0	0	0	1	0	1	1	1	1	0
	M	18	jejuni	11	104	-6	urban	0	0	0	0	0	0		jejuni	0	0	0	1	0	1	1	1	1	0
	M	48	jejuni	7	19	-6	urban	0	0	0	0	0	0		jejuni	1	0	1	1	0	1	1	1	1	0
	M	59	jejuni	9	262	-6	urban	0	0	0	0	0	0		jejuni	1	0	0	1	0	1	1	1	1	0
	M	78	jejuni	9	50	-6	urban	0	0	0	0	0	0		jejuni	1	0	0	1	0	1	1	1	1	0
	F	12	jejuni	9	824	-5	urban	13.6178	0	0	4.67844	0.0426087	18.3388		jejuni	0	1	0	1	0	2	1	1	2	0
	F	18	jejuni	11	21	-5	urban	13.6178	0	0	4.67844	0.0426087	18.3388		jejuni	0	1	0	1	0	2	1	1	2	0
	F	27	jejuni	7	48	-5	urban	13.6178	0	0	4.67844	0.0426087	18.3388		jejuni	1	1	1	1	0	2	1	1	2	0
	F	59	jejuni	7	45	-5	urban	13.6178	0	0	4.67844	0.0426087	18.3388		jejuni	1	1	1	1	0	2	1	1	2	0
	F	65	jejuni	1	257	-5	urban	13.6178	0	0	4.67844	0.0426087	18.3388		jejuni	1	1	0	1	0	2	1	1	2	0
	M	42	jejuni	4	21	-5	urban	13.6178	0	0	4.67844	0.0426087	18.3388		jejuni	1	0	0	1	0	2	1	1	2	0
	M	54	jejuni	6	1707	-5	urban	13.6178	0	0	4.67844	0.0426087	18.3388		jejuni	1	0	1	1	0	2	1	1	2	0
	M	61	jejuni	5	45	-5	urban	13.6178	0	0	4.67844	0.0426087	18.3388		jejuni	1	0	0	1	0	2	1	1	2	0
	M	79	jejuni	4	21	-5	urban	13.6178	0	0	4.67844	0.0426087	18.3388		jejuni	1	0	0	1	0	2	1	1	2	0
	F	23	jejuni	4	51	-1	urban	1.46102	0	0	0.50196	0.00458367	1.96756		jejuni	1	1	0	1	0	2	1	1	2	0
	F	51	jejuni	6	45	-1	urban	1.46102	0	0	0.50196	0.00458367	1.96756		jejuni	1	1	1	1	0	2	1	1	2	0
	F	52	jejuni	7	137	-1	urban	1.46102	0	0	0.50196	0.00458367	1.96756		jejuni	1	1	1	1	0	2	1	1	2	0
	F	69	jejuni	5	1947	-1	urban	1.46102	0	0	0.50196	0.00458367	1.96756		jejuni	1	1	0	1	0	2	1	1	2	0
	M	15	jejuni	7	48	-1	urban	1.46102	0	0	0.50196	0.00458367	1.96756		jejuni	0	0	1	1	0	2	1	1	2	0
	M	29	jejuni	2	2156	-1	urban	1.46102	0	0	0.50196	0.00458367	1.96756		jejuni	1	0	0	1	0	2	1	1	2	0
	M	37	jejuni	9	5	-1	urban	1.46102	0	0	0.50196	0.00458367	1.96756		jejuni	1	0	0	1	0	2	1	1	2	0
	M	50	jejuni	2	574	-1	urban	1.46102	0	0	0.50196	0.00458367	1.96756		jejuni	1	0	0	1	0	2	1	1	2	0
	F	2	jejuni	7	21	-5	urban	0	0	0	0	0	0		jejuni	0	1	1	1	0	1	1	1	1	0
	F	17	jejuni	10	1073	-5	urban	0	0	0	0	0	0		jejuni	0	1	0	1	0	1	1	1	1	0
	F	47	jejuni	10	48	-5	urban	0	0	0	0	0	0		jejuni	1	1	0	1	0	1	1	1	1	0
	F	74	jejuni	6	137	-5	urban	0	0	0	0	0	0		jejuni	1	1	1	1	0	1	1	1	1	0
	M	5	jejuni	7	21	-5	urban	0	0	0	0	0	0		jejuni	0	0	1	1	0	1	1	1	1	0
	M	24	jejuni	11	5	-5	urban	0	0	0	0	0	0		jejuni	1	0	0	1	0	1	1	1	1	0
	M	29	jejuni	5	51	-5	urban	0	0	0	0	0	0		jejuni	1	0	0	1	0	1	1	1	1	0
	M	47	jejuni	12	475	-5	urban	0	0	0	0	0	0		jejuni	1	0	0	1	0	1	1	1	1	0
	F	18	jejuni	1	82	-5	urban	39.7298	5.6418	97.0996	91.0955	1.45166	235.018		jejuni	0	1	0	1	0	3	4	4	3	0
	F	59	jejuni	7	53	-5	urban	39.7298	5.6418	97.0996	91.0955	1.45166	235.018		jejuni	1	1	1	1	0	3	4	4	3	0
	F	78	jejuni	12	257	-5	urban	39.7298	5.6418	97.0996	91.0955	1.45166	235.018		jejuni	1	1	0	1	0	3	4	4	3	0
	M	37	jejuni	10	51	-5	urban	39.7298	5.6418	97.0996	91.0955	1.45166	235.018		jejuni	1	0	0	1	0	3	4	4	3	0
	M	37	jejuni	6	2180	-5	urban	39.7298	5.6418	97.0996	91.0955	1.45166	235.018		jejuni	1	0	1	1	0	3	4	4	3	0
	M	53	jejuni	6	257	-5	urban	39.7298	5.6418	97.0996	91.0955	1.45166	235.018		jejuni	1	0	1	1	0	3	4	4	3	0
	M	55	jejuni	10	61	-5	urban	39.7298	5.6418	97.0996	91.0955	1.45166	235.018		jejuni	1	0	0	1	0	3	4	4	3	0
	F	20	jejuni	7	21	-5	urban	16.7199	0.0697704	151.797	18.9651	0.645489	188.197		jejuni	1	1	1	1	0	3	3	4	2	0
	F	42	jejuni	9	1365	-5	urban	16.7199	0.0697704	151.797	18.9651	0.645489	188.197		jejuni	1	1	0	1	0	3	3	4	2	0
	F	45	jejuni	12	403	-5	urban	16.7199	0.0697704	151.797	18.9651	0.645489	188.197		jejuni	1	1	0	1	0	3	3	4	2	0
	F	50	jejuni	11	21	-5	urban	16.7199	0.0697704	151.797	18.9651	0.645489	188.197		jejuni	1	1	0	1	0	3	3	4	2	0
	F	58	jejuni	5	21	-5	urban	16.7199	0.0697704	151.797	18.9651	0.645489	188.197		jejuni	1	1	0	1	0	3	3	4	2	0
	F	59	jejuni	5	21	-5	urban	16.7199	0.0697704	151.797	18.9651	0.645489	188.197		jejuni	1	1	0	1	0	3	3	4	2	0
	M	1	jejuni	9	2131	-5	urban	16.7199	0.0697704	151.797	18.9651	0.645489	188.197		jejuni	0	0	0	1	0	3	3	4	2	0
	M	1	jejuni	6	45	-5	urban	16.7199	0.0697704	151.797	18.9651	0.645489	188.197		jejuni	0	0	1	1	0	3	3	4	2	0
	M	5	jejuni	5	21	-5	urban	16.7199	0.0697704	151.797	18.9651	0.645489	188.197		jejuni	0	0	0	1	0	3	3	4	2	0
	M	44	jejuni	6	38	-5	urban	16.7199	0.0697704	151.797	18.9651	0.645489	188.197		jejuni	1	0	1	1	0	3	3	4	2	0
	M	65	jejuni	11	2107	-5	urban	16.7199	0.0697704	151.797	18.9651	0.645489	188.197		jejuni	1	0	0	1	0	3	3	4	2	0
	F	24	jejuni	2	1949	2	urban	9.45881	0	0	3.24959	0.0296221	12.738		jejuni	1	1	0	1	1	2	1	1	2	0
	F	40	jejuni	7	21	2	urban	9.45881	0	0	3.24959	0.0296221	12.738		jejuni	1	1	1	1	1	2	1	1	2	0
	F	57	jejuni	4	475	2	urban	9.45881	0	0	3.24959	0.0296221	12.738		jejuni	1	1	0	1	1	2	1	1	2	0
	F	70	jejuni	10	586	2	urban	9.45881	0	0	3.24959	0.0296221	12.738		jejuni	1	1	0	1	1	2	1	1	2	0
	M	1	jejuni	12	48	2	urban	9.45881	0	0	3.24959	0.0296221	12.738		jejuni	0	0	0	1	1	2	1	1	2	0
	M	21	jejuni	10	45	2	urban	9.45881	0	0	3.24959	0.0296221	12.738		jejuni	1	0	0	1	1	2	1	1	2	0
	M	36	jejuni	11	257	2	urban	9.45881	0	0	3.24959	0.0296221	12.738		jejuni	1	0	0	1	1	2	1	1	2	0
	M	39	jejuni	8	475	2	urban	9.45881	0	0	3.24959	0.0296221	12.738		jejuni	1	0	1	1	1	2	1	1	2	0
	M	41	jejuni	3	2033	2	urban	9.45881	0	0	3.24959	0.0296221	12.738		jejuni	1	0	0	1	1	2	1	1	2	0
	M	44	jejuni	11	257	2	urban	9.45881	0	0	3.24959	0.0296221	12.738		jejuni	1	0	0	1	1	2	1	1	2	0
	M	54	jejuni	12	44	2	urban	9.45881	0	0	3.24959	0.0296221	12.738		jejuni	1	0	0	1	1	2	1	1	2	0
	M	57	jejuni	12	51	2	urban	9.45881	0	0	3.24959	0.0296221	12.738		jejuni	1	0	0	1	1	2	1	1	2	0
	M	69	jejuni	12	257	2	urban	9.45881	0	0	3.24959	0.0296221	12.738		jejuni	1	0	0	1	1	2	1	1	2	0
	F	10	jejuni	12	574	1	urban	2.76295	0	0	0.9492	0.00866807	3.72081		jejuni	0	1	0	1	1	2	1	1	2	0
	F	41	jejuni	3	861	1	urban	2.76295	0	0	0.9492	0.00866807	3.72081		jejuni	1	1	0	1	1	2	1	1	2	0
	F	47	jejuni	3	61	1	urban	2.76295	0	0	0.9492	0.00866807	3.72081		jejuni	1	1	0	1	1	2	1	1	2	0
	F	57	jejuni	9	257	1	urban	2.76295	0	0	0.9492	0.00866807	3.72081		jejuni	1	1	0	1	1	2	1	1	2	0
	F	73	jejuni	2	475	1	urban	2.76295	0	0	0.9492	0.00866807	3.72081		jejuni	1	1	0	1	1	2	1	1	2	0
	M	3	jejuni	7	21	1	urban	2.76295	0	0	0.9492	0.00866807	3.72081		jejuni	0	0	1	1	1	2	1	1	2	0
	M	25	jejuni	9	2086	1	urban	2.76295	0	0	0.9492	0.00866807	3.72081		jejuni	1	0	0	1	1	2	1	1	2	0
	F	19	jejuni	7	21	4	urban	16.7393	0	0	5.75084	0.0523957	22.5425		jejuni	0	1	1	1	1	3	1	1	2	0
	F	39	jejuni	2	21	4	urban	16.7393	0	0	5.75084	0.0523957	22.5425		jejuni	1	1	0	1	1	3	1	1	2	0
	M	18	jejuni	9	441	4	urban	16.7393	0	0	5.75084	0.0523957	22.5425		jejuni	0	0	0	1	1	3	1	1	2	0
	M	24	jejuni	9	257	4	urban	16.7393	0	0	5.75084	0.0523957	22.5425		jejuni	1	0	0	1	1	3	1	1	2	0
	M	43	jejuni	11	1003	4	urban	16.7393	0	0	5.75084	0.0523957	22.5425		jejuni	1	0	0	1	1	3	1	1	2	0
	M	63	jejuni	9	45	4	urban	16.7393	0	0	5.75084	0.0523957	22.5425		jejuni	1	0	0	1	1	3	1	1	2	0
	F	7	jejuni	8	257	-6	rural	70.8024	149.857	9748.09	95.4198	1.37514	10065.5		jejuni	0	1	1	0	0	4	4	4	3	0
	F	44	jejuni	5	2030	-6	rural	70.8024	149.857	9748.09	95.4198	1.37514	10065.5		jejuni	1	1	0	0	0	4	4	4	3	0
	F	47	jejuni	7	883	-6	rural	70.8024	149.857	9748.09	95.4198	1.37514	10065.5		jejuni	1	1	1	0	0	4	4	4	3	0
	F	49	jejuni	10	21	-6	rural	70.8024	149.857	9748.09	95.4198	1.37514	10065.5		jejuni	1	1	0	0	0	4	4	4	3	0
	F	55	jejuni	11	42	-6	rural	70.8024	149.857	9748.09	95.4198	1.37514	10065.5		jejuni	1	1	0	0	0	4	4	4	3	0
	M	59	jejuni	10	2093	-6	rural	70.8024	149.857	9748.09	95.4198	1.37514	10065.5		jejuni	1	0	0	0	0	4	4	4	3	0
	F	19	jejuni	9	822	-5	urban	39.3631	24.0313	10634.9	52.0301	0.592149	10751		jejuni	0	1	0	1	0	3	4	4	3	0
	F	42	jejuni	7	583	-5	urban	39.3631	24.0313	10634.9	52.0301	0.592149	10751		jejuni	1	1	1	1	0	3	4	4	3	0
	F	83	jejuni	12	354	-5	urban	39.3631	24.0313	10634.9	52.0301	0.592149	10751		jejuni	1	1	0	1	0	3	4	4	3	0
	M	52	jejuni	11	2122	-5	urban	39.3631	24.0313	10634.9	52.0301	0.592149	10751		jejuni	1	0	0	1	0	3	4	4	3	0
	M	55	jejuni	2	257	-5	urban	39.3631	24.0313	10634.9	52.0301	0.592149	10751		jejuni	1	0	0	1	0	3	4	4	3	0
	F	63	jejuni	5	45	-2	urban	39.1272	6.11669	3.24354	35.7302	0.847061	85.0647		jejuni	1	1	0	1	0	3	4	3	2	0
	F	70	jejuni	8	257	-2	urban	39.1272	6.11669	3.24354	35.7302	0.847061	85.0647		jejuni	1	1	1	1	0	3	4	3	2	0
	M	22	jejuni	7	141	-2	urban	39.1272	6.11669	3.24354	35.7302	0.847061	85.0647		jejuni	1	0	1	1	0	3	4	3	2	0
	M	51	jejuni	8	42	-2	urban	39.1272	6.11669	3.24354	35.7302	0.847061	85.0647		jejuni	1	0	1	1	0	3	4	3	2	0
	M	58	jejuni	1	21	-2	urban	39.1272	6.11669	3.24354	35.7302	0.847061	85.0647		jejuni	1	0	0	1	0	3	4	3	2	0
	M	76	jejuni	4	19	-2	urban	39.1272	6.11669	3.24354	35.7302	0.847061	85.0647		jejuni	1	0	0	1	0	3	4	3	2	0
	F	22	jejuni	7	572	-4	urban	54.0288	2.77863	1273.55	23.4096	0.248718	1354.01		jejuni	1	1	1	1	0	4	4	4	2	0
	F	23	jejuni	11	574	-4	urban	54.0288	2.77863	1273.55	23.4096	0.248718	1354.01		jejuni	1	1	0	1	0	4	4	4	2	0
	F	33	jejuni	12	2313	-4	urban	54.0288	2.77863	1273.55	23.4096	0.248718	1354.01		jejuni	1	1	0	1	0	4	4	4	2	0
	F	44	jejuni	5	257	-4	urban	54.0288	2.77863	1273.55	23.4096	0.248718	1354.01		jejuni	1	1	0	1	0	4	4	4	2	0
	F	54	jejuni	12	572	-4	urban	54.0288	2.77863	1273.55	23.4096	0.248718	1354.01		jejuni	1	1	0	1	0	4	4	4	2	0
	F	55	jejuni	7	21	-4	urban	54.0288	2.77863	1273.55	23.4096	0.248718	1354.01		jejuni	1	1	1	1	0	4	4	4	2	0
	F	68	jejuni	6	48	-4	urban	54.0288	2.77863	1273.55	23.4096	0.248718	1354.01		jejuni	1	1	1	1	0	4	4	4	2	0
	M	24	jejuni	2	1709	-4	urban	54.0288	2.77863	1273.55	23.4096	0.248718	1354.01		jejuni	1	0	0	1	0	4	4	4	2	0
	M	33	jejuni	12	353	-4	urban	54.0288	2.77863	1273.55	23.4096	0.248718	1354.01		jejuni	1	0	0	1	0	4	4	4	2	0
	M	41	jejuni	11	50	-4	urban	54.0288	2.77863	1273.55	23.4096	0.248718	1354.01		jejuni	1	0	0	1	0	4	4	4	2	0
	M	42	jejuni	9	48	-4	urban	54.0288	2.77863	1273.55	23.4096	0.248718	1354.01		jejuni	1	0	0	1	0	4	4	4	2	0
	M	43	jejuni	6	21	-4	urban	54.0288	2.77863	1273.55	23.4096	0.248718	1354.01		jejuni	1	0	1	1	0	4	4	4	2	0
	M	51	jejuni	6	19	-4	urban	54.0288	2.77863	1273.55	23.4096	0.248718	1354.01		jejuni	1	0	1	1	0	4	4	4	2	0
	M	52	jejuni	10	257	-4	urban	54.0288	2.77863	1273.55	23.4096	0.248718	1354.01		jejuni	1	0	0	1	0	4	4	4	2	0
	M	62	jejuni	8	257	-4	urban	54.0288	2.77863	1273.55	23.4096	0.248718	1354.01		jejuni	1	0	1	1	0	4	4	4	2	0
	M	64	jejuni	12	51	-4	urban	54.0288	2.77863	1273.55	23.4096	0.248718	1354.01		jejuni	1	0	0	1	0	4	4	4	2	0
	M	65	jejuni	10	257	-4	urban	54.0288	2.77863	1273.55	23.4096	0.248718	1354.01		jejuni	1	0	0	1	0	4	4	4	2	0
	M	0	jejuni	4	2030	-4	urban	54.0288	2.77863	1273.55	23.4096	0.248718	1354.01		jejuni	0	0	0	1	0	4	4	4	2	0
	F	0	jejuni	2	21	-4	rural	51.5631	52.408	0.639202	39.8164	0.297164	144.724		jejuni	0	1	0	0	0	4	4	2	3	0
	F	17	jejuni	8	257	-4	rural	51.5631	52.408	0.639202	39.8164	0.297164	144.724		jejuni	0	1	1	0	0	4	4	2	3	0
	F	21	jejuni	11	658	-4	rural	51.5631	52.408	0.639202	39.8164	0.297164	144.724		jejuni	1	1	0	0	0	4	4	2	3	0
	F	22	jejuni	9	48	-4	rural	51.5631	52.408	0.639202	39.8164	0.297164	144.724		jejuni	1	1	0	0	0	4	4	2	3	0
	F	37	jejuni	9	48	-4	rural	51.5631	52.408	0.639202	39.8164	0.297164	144.724		jejuni	1	1	0	0	0	4	4	2	3	0
	F	47	jejuni	7	760	-4	rural	51.5631	52.408	0.639202	39.8164	0.297164	144.724		jejuni	1	1	1	0	0	4	4	2	3	0
	F	52	jejuni	10	257	-4	rural	51.5631	52.408	0.639202	39.8164	0.297164	144.724		jejuni	1	1	0	0	0	4	4	2	3	0
	F	57	jejuni	8	573	-4	rural	51.5631	52.408	0.639202	39.8164	0.297164	144.724		jejuni	1	1	1	0	0	4	4	2	3	0
	F	73	jejuni	7	760	-4	rural	51.5631	52.408	0.639202	39.8164	0.297164	144.724		jejuni	1	1	1	0	0	4	4	2	3	0
	M	35	jejuni	1	572	-4	rural	51.5631	52.408	0.639202	39.8164	0.297164	144.724		jejuni	1	0	0	0	0	4	4	2	3	0
	M	36	jejuni	9	2030	-4	rural	51.5631	52.408	0.639202	39.8164	0.297164	144.724		jejuni	1	0	0	0	0	4	4	2	3	0
	M	62	jejuni	9	19	-4	rural	51.5631	52.408	0.639202	39.8164	0.297164	144.724		jejuni	1	0	0	0	0	4	4	2	3	0
	F	18	jejuni	4	122	4	urban	0	0	0	0	0	0		jejuni	0	1	0	1	1	1	1	1	1	0
	F	19	jejuni	9	51	4	urban	0	0	0	0	0	0		jejuni	0	1	0	1	1	1	1	1	1	0
	F	19	jejuni	6	574	4	urban	0	0	0	0	0	0		jejuni	0	1	1	1	1	1	1	1	1	0
	F	21	jejuni	9	48	4	urban	0	0	0	0	0	0		jejuni	1	1	0	1	1	1	1	1	1	0
	F	61	jejuni	2	572	4	urban	0	0	0	0	0	0		jejuni	1	1	0	1	1	1	1	1	1	0
	M	19	jejuni	10	21	4	urban	0	0	0	0	0	0		jejuni	0	0	0	1	1	1	1	1	1	0
	M	42	jejuni	11	475	4	urban	0	0	0	0	0	0		jejuni	1	0	0	1	1	1	1	1	1	0
	M	22	jejuni	7	257	6	urban	1.93997	0	0	0.666511	0.00608627	2.61256		jejuni	1	0	1	1	1	2	1	1	2	0
	M	48	jejuni	12	305	6	urban	1.93997	0	0	0.666511	0.00608627	2.61256		jejuni	1	0	0	1	1	2	1	1	2	0
	F	27	jejuni	9	2086	0	urban	0	0	0	0	0	0		jejuni	1	1	0	1	1	1	1	1	1	0
	M	40	jejuni	9	50	0	urban	0	0	0	0	0	0		jejuni	1	0	0	1	1	1	1	1	1	0
	F	1	jejuni	6	2030	0	urban	7.34335	0	0	2.52283	0.0229564	9.88914		jejuni	0	1	1	1	1	2	1	1	2	0
	F	21	jejuni	11	61	0	urban	7.34335	0	0	2.52283	0.0229564	9.88914		jejuni	1	1	0	1	1	2	1	1	2	0
	F	32	jejuni	9	48	0	urban	7.34335	0	0	2.52283	0.0229564	9.88914		jejuni	1	1	0	1	1	2	1	1	2	0
	F	39	jejuni	7	883	0	urban	7.34335	0	0	2.52283	0.0229564	9.88914		jejuni	1	1	1	1	1	2	1	1	2	0
	F	42	jejuni	12	257	0	urban	7.34335	0	0	2.52283	0.0229564	9.88914		jejuni	1	1	0	1	1	2	1	1	2	0
	F	53	jejuni	10	122	0	urban	7.34335	0	0	2.52283	0.0229564	9.88914		jejuni	1	1	0	1	1	2	1	1	2	0
	M	34	jejuni	6	61	0	urban	7.34335	0	0	2.52283	0.0229564	9.88914		jejuni	1	0	1	1	1	2	1	1	2	0
	M	45	jejuni	9	51	0	urban	7.34335	0	0	2.52283	0.0229564	9.88914		jejuni	1	0	0	1	1	2	1	1	2	0
	F	21	jejuni	7	104	1	urban	0	0	0	0	0	0		jejuni	1	1	1	1	1	1	1	1	1	0
	F	24	jejuni	7	21	1	urban	0	0	0	0	0	0		jejuni	1	1	1	1	1	1	1	1	1	0
	F	25	jejuni	4	257	1	urban	0	0	0	0	0	0		jejuni	1	1	0	1	1	1	1	1	1	0
	F	26	jejuni	4	48	1	urban	0	0	0	0	0	0		jejuni	1	1	0	1	1	1	1	1	1	0
	F	37	jejuni	12	2130	1	urban	0	0	0	0	0	0		jejuni	1	1	0	1	1	1	1	1	1	0
	F	58	jejuni	7	5	1	urban	0	0	0	0	0	0		jejuni	1	1	1	1	1	1	1	1	1	0
	M	20	jejuni	1	475	1	urban	0	0	0	0	0	0		jejuni	1	0	0	1	1	1	1	1	1	0
	M	26	jejuni	2	2325	1	urban	0	0	0	0	0	0		jejuni	1	0	0	1	1	1	1	1	1	0
	M	30	jejuni	6	21	1	urban	0	0	0	0	0	0		jejuni	1	0	1	1	1	1	1	1	1	0
	F	17	jejuni	7	1380	2	urban	0	0	0	0	0	0		jejuni	0	1	1	1	1	1	1	1	1	0
	F	68	jejuni	2	572	2	urban	0	0	0	0	0	0		jejuni	1	1	0	1	1	1	1	1	1	0
	M	21	jejuni	4	573	2	urban	0	0	0	0	0	0		jejuni	1	0	0	1	1	1	1	1	1	0
	M	22	jejuni	3	52	2	urban	0	0	0	0	0	0		jejuni	1	0	0	1	1	1	1	1	1	0
	M	39	jejuni	11	53	2	urban	0	0	0	0	0	0		jejuni	1	0	0	1	1	1	1	1	1	0
	F	25	jejuni	1	2030	-3	urban	2.24576	0	0	0.771572	0.00704563	3.02437		jejuni	1	1	0	1	0	2	1	1	2	0
	F	58	jejuni	3	350	-3	urban	2.24576	0	0	0.771572	0.00704563	3.02437		jejuni	1	1	0	1	0	2	1	1	2	0
	F	77	jejuni	7	257	-3	urban	2.24576	0	0	0.771572	0.00704563	3.02437		jejuni	1	1	1	1	0	2	1	1	2	0
	M	1	jejuni	5	262	-3	urban	2.24576	0	0	0.771572	0.00704563	3.02437		jejuni	0	0	0	1	0	2	1	1	2	0
	M	18	jejuni	5	661	-3	urban	2.24576	0	0	0.771572	0.00704563	3.02437		jejuni	0	0	0	1	0	2	1	1	2	0
	M	41	jejuni	7	50	-3	urban	2.24576	0	0	0.771572	0.00704563	3.02437		jejuni	1	0	1	1	0	2	1	1	2	0
	M	46	jejuni	11	443	-3	urban	2.24576	0	0	0.771572	0.00704563	3.02437		jejuni	1	0	0	1	0	2	1	1	2	0
	F	19	jejuni	9	257	0	urban	0	0	0	0	0	0		jejuni	0	1	0	1	1	1	1	1	1	0
	M	1	jejuni	5	1080	0	urban	0	0	0	0	0	0		jejuni	0	0	0	1	1	1	1	1	1	0
	M	21	jejuni	9	2826	0	urban	0	0	0	0	0	0		jejuni	1	0	0	1	1	1	1	1	1	0
	M	22	jejuni	1	21	0	urban	0	0	0	0	0	0		jejuni	1	0	0	1	1	1	1	1	1	0
	M	23	jejuni	2	572	0	urban	0	0	0	0	0	0		jejuni	1	0	0	1	1	1	1	1	1	0
	M	33	jejuni	8	61	0	urban	0	0	0	0	0	0		jejuni	1	0	1	1	1	1	1	1	1	0
	M	61	jejuni	7	354	0	urban	0	0	0	0	0	0		jejuni	1	0	1	1	1	1	1	1	1	0
	F	21	jejuni	10	2033	-3	rural	49.4825	68.9698	201.158	61.2013	1.25028	382.062		jejuni	1	1	0	0	0	4	4	4	3	0
	F	28	jejuni	7	53	-3	rural	49.4825	68.9698	201.158	61.2013	1.25028	382.062		jejuni	1	1	1	0	0	4	4	4	3	0
	F	36	jejuni	12	51	-3	rural	49.4825	68.9698	201.158	61.2013	1.25028	382.062		jejuni	1	1	0	0	0	4	4	4	3	0
	F	41	jejuni	12	51	-3	rural	49.4825	68.9698	201.158	61.2013	1.25028	382.062		jejuni	1	1	0	0	0	4	4	4	3	0
	F	43	jejuni	7	206	-3	rural	49.4825	68.9698	201.158	61.2013	1.25028	382.062		jejuni	1	1	1	0	0	4	4	4	3	0
	M	8	jejuni	10	2092	-3	rural	49.4825	68.9698	201.158	61.2013	1.25028	382.062		jejuni	0	0	0	0	0	4	4	4	3	0
	M	24	jejuni	7	21	-3	rural	49.4825	68.9698	201.158	61.2013	1.25028	382.062		jejuni	1	0	1	0	0	4	4	4	3	0
	M	30	jejuni	12	51	-3	rural	49.4825	68.9698	201.158	61.2013	1.25028	382.062		jejuni	1	0	0	0	0	4	4	4	3	0
	M	31	jejuni	12	574	-3	rural	49.4825	68.9698	201.158	61.2013	1.25028	382.062		jejuni	1	0	0	0	0	4	4	4	3	0
	M	47	jejuni	12	257	-3	rural	49.4825	68.9698	201.158	61.2013	1.25028	382.062		jejuni	1	0	0	0	0	4	4	4	3	0
	M	50	jejuni	12	574	-3	rural	49.4825	68.9698	201.158	61.2013	1.25028	382.062		jejuni	1	0	0	0	0	4	4	4	3	0
	M	69	jejuni	10	1326	-3	rural	49.4825	68.9698	201.158	61.2013	1.25028	382.062		jejuni	1	0	0	0	0	4	4	4	3	0
	F	9	jejuni	8	53	-5	rural	73.0478	5.15914	2.41583	67.0955	1.47613	149.194		jejuni	0	1	1	0	0	4	4	3	3	0
	F	11	jejuni	2	574	-5	rural	73.0478	5.15914	2.41583	67.0955	1.47613	149.194		jejuni	0	1	0	0	0	4	4	3	3	0
	F	51	jejuni	5	50	-5	rural	73.0478	5.15914	2.41583	67.0955	1.47613	149.194		jejuni	1	1	0	0	0	4	4	3	3	0
	M	54	jejuni	7	2199	-5	rural	73.0478	5.15914	2.41583	67.0955	1.47613	149.194		jejuni	1	0	1	0	0	4	4	3	3	0
	M	74	jejuni	1	137	-5	rural	73.0478	5.15914	2.41583	67.0955	1.47613	149.194		jejuni	1	0	0	0	0	4	4	3	3	0
	M	75	jejuni	9	257	-5	rural	73.0478	5.15914	2.41583	67.0955	1.47613	149.194		jejuni	1	0	0	0	0	4	4	3	3	0
	F	31	jejuni	1	2030	-5	rural	52.6514	22.5557	456.422	34.9538	1.84834	568.431		jejuni	1	1	0	0	0	4	4	4	2	0
	F	45	jejuni	6	2191	-5	rural	52.6514	22.5557	456.422	34.9538	1.84834	568.431		jejuni	1	1	1	0	0	4	4	4	2	0
	M	3	jejuni	8	45	-5	rural	52.6514	22.5557	456.422	34.9538	1.84834	568.431		jejuni	0	0	1	0	0	4	4	4	2	0
	M	34	jejuni	11	2105	-5	rural	52.6514	22.5557	456.422	34.9538	1.84834	568.431		jejuni	1	0	0	0	0	4	4	4	2	0
	M	36	jejuni	9	25	-5	rural	52.6514	22.5557	456.422	34.9538	1.84834	568.431		jejuni	1	0	0	0	0	4	4	4	2	0
	M	48	jejuni	8	354	-5	rural	52.6514	22.5557	456.422	34.9538	1.84834	568.431		jejuni	1	0	1	0	0	4	4	4	2	0
	M	49	jejuni	6	460	-5	rural	52.6514	22.5557	456.422	34.9538	1.84834	568.431		jejuni	1	0	1	0	0	4	4	4	2	0
	M	50	jejuni	10	257	-5	rural	52.6514	22.5557	456.422	34.9538	1.84834	568.431		jejuni	1	0	0	0	0	4	4	4	2	0
	F	49	jejuni	2	45	-5	rural	27.8017	1.66714	21.2071	45.4211	0.429124	96.5261		jejuni	1	1	0	0	0	3	3	3	3	0
	M	61	jejuni	6	1395	-5	rural	27.8017	1.66714	21.2071	45.4211	0.429124	96.5261		jejuni	1	0	1	0	0	3	3	3	3	0
	F	15	jejuni	4	661	-5	rural	59.7037	30.0214	66.218	57.0844	0.542978	213.571		jejuni	0	1	0	0	0	4	4	3	3	0
	F	20	jejuni	11	61	-5	rural	59.7037	30.0214	66.218	57.0844	0.542978	213.571		jejuni	1	1	0	0	0	4	4	3	3	0
	F	20	jejuni	7	50	-5	rural	59.7037	30.0214	66.218	57.0844	0.542978	213.571		jejuni	1	1	1	0	0	4	4	3	3	0
	F	29	jejuni	8	53	-5	rural	59.7037	30.0214	66.218	57.0844	0.542978	213.571		jejuni	1	1	1	0	0	4	4	3	3	0
	F	35	jejuni	10	464	-5	rural	59.7037	30.0214	66.218	57.0844	0.542978	213.571		jejuni	1	1	0	0	0	4	4	3	3	0
	F	52	jejuni	6	45	-5	rural	59.7037	30.0214	66.218	57.0844	0.542978	213.571		jejuni	1	1	1	0	0	4	4	3	3	0
	M	10	jejuni	2	131	-5	rural	59.7037	30.0214	66.218	57.0844	0.542978	213.571		jejuni	0	0	0	0	0	4	4	3	3	0
	M	13	jejuni	9	257	-5	rural	59.7037	30.0214	66.218	57.0844	0.542978	213.571		jejuni	0	0	0	0	0	4	4	3	3	0
	M	14	jejuni	7	443	-5	rural	59.7037	30.0214	66.218	57.0844	0.542978	213.571		jejuni	0	0	1	0	0	4	4	3	3	0
	M	18	jejuni	7	574	-5	rural	59.7037	30.0214	66.218	57.0844	0.542978	213.571		jejuni	0	0	1	0	0	4	4	3	3	0
	M	32	jejuni	9	257	-5	rural	59.7037	30.0214	66.218	57.0844	0.542978	213.571		jejuni	1	0	0	0	0	4	4	3	3	0
	M	34	jejuni	11	2127	-5	rural	59.7037	30.0214	66.218	57.0844	0.542978	213.571		jejuni	1	0	0	0	0	4	4	3	3	0
	M	41	jejuni	4	1042	-5	rural	59.7037	30.0214	66.218	57.0844	0.542978	213.571		jejuni	1	0	0	0	0	4	4	3	3	0
	M	66	jejuni	3	3030	-5	rural	59.7037	30.0214	66.218	57.0844	0.542978	213.571		jejuni	1	0	0	0	0	4	4	3	3	0
	F	30	jejuni	4	61	-4	rural	57.6981	14.0211	1.45258	84.2053	1.02363	158.401		jejuni	1	1	0	0	0	4	4	2	3	0
	M	23	jejuni	9	50	-4	rural	57.6981	14.0211	1.45258	84.2053	1.02363	158.401		jejuni	1	0	0	0	0	4	4	2	3	0
	M	26	jejuni	8	2781	-4	rural	57.6981	14.0211	1.45258	84.2053	1.02363	158.401		jejuni	1	0	1	0	0	4	4	2	3	0
	M	58	jejuni	5	38	-4	rural	57.6981	14.0211	1.45258	84.2053	1.02363	158.401		jejuni	1	0	0	0	0	4	4	2	3	0
	M	5	jejuni	11	21	-3	rural	59.4123	0.00628159	3.51653	182.905	0.0988602	245.939		jejuni	0	0	0	0	0	4	2	3	4	0
	M	16	jejuni	8	48	-3	rural	59.4123	0.00628159	3.51653	182.905	0.0988602	245.939		jejuni	0	0	1	0	0	4	2	3	4	0
	M	27	jejuni	7	464	-3	rural	59.4123	0.00628159	3.51653	182.905	0.0988602	245.939		jejuni	1	0	1	0	0	4	2	3	4	0
	M	78	jejuni	12	50	-3	rural	59.4123	0.00628159	3.51653	182.905	0.0988602	245.939		jejuni	1	0	0	0	0	4	2	3	4	0
	F	28	jejuni	6	45	-4	rural	29.7321	0.353802	2.12326	57.779	0.505401	90.4936		jejuni	1	1	1	0	0	3	3	3	3	0
	F	38	jejuni	2	475	-4	rural	29.7321	0.353802	2.12326	57.779	0.505401	90.4936		jejuni	1	1	0	0	0	3	3	3	3	0
	M	29	jejuni	5	52	-4	rural	29.7321	0.353802	2.12326	57.779	0.505401	90.4936		jejuni	1	0	0	0	0	3	3	3	3	0
	M	42	jejuni	10	61	-4	rural	29.7321	0.353802	2.12326	57.779	0.505401	90.4936		jejuni	1	0	0	0	0	3	3	3	3	0
	F	18	jejuni	7	51	-3	rural	2.17665	0.00214789	0.253854	21.1697	0.13163	23.734		jejuni	0	1	1	0	0	2	2	2	2	0
	F	49	jejuni	7	574	-3	rural	2.17665	0.00214789	0.253854	21.1697	0.13163	23.734		jejuni	1	1	1	0	0	2	2	2	2	0
	F	9	jejuni	7	262	-3	rural	14.7839	9.05737	0.367182	81.6622	0.301459	106.172		jejuni	0	1	1	0	0	3	4	2	3	0
	F	59	jejuni	11	11	-3	rural	14.7839	9.05737	0.367182	81.6622	0.301459	106.172		jejuni	1	1	0	0	0	3	4	2	3	0
	M	12	jejuni	7	137	-3	rural	14.7839	9.05737	0.367182	81.6622	0.301459	106.172		jejuni	0	0	1	0	0	3	4	2	3	0
	M	12	jejuni	8	53	-3	rural	14.7839	9.05737	0.367182	81.6622	0.301459	106.172		jejuni	0	0	1	0	0	3	4	2	3	0
	M	20	jejuni	10	257	0	rural	18.5609	0.188091	0.380121	19.6034	0.322996	39.0556		jejuni	1	0	0	0	1	3	3	2	2	0
	M	34	jejuni	2	51	0	rural	18.5609	0.188091	0.380121	19.6034	0.322996	39.0556		jejuni	1	0	0	0	1	3	3	2	2	0
	M	17	jejuni	5	262	-3	rural	37.5097	0.00429346	0.892842	59.3153	0.472487	98.1946		jejuni	0	0	0	0	0	3	2	2	3	0
	M	20	jejuni	2	2156	-3	rural	37.5097	0.00429346	0.892842	59.3153	0.472487	98.1946		jejuni	1	0	0	0	0	3	2	2	3	0
	M	56	jejuni	12	2134	-3	rural	37.5097	0.00429346	0.892842	59.3153	0.472487	98.1946		jejuni	1	0	0	0	0	3	2	2	3	0
	M	60	jejuni	6	45	-3	rural	37.5097	0.00429346	0.892842	59.3153	0.472487	98.1946		jejuni	1	0	1	0	0	3	2	2	3	0
	F	22	jejuni	9	45	-4	urban	58.6878	14.7861	79.4165	30.6294	0.731588	184.251		jejuni	1	1	0	1	0	4	4	3	2	0
	F	59	jejuni	9	48	-4	urban	58.6878	14.7861	79.4165	30.6294	0.731588	184.251		jejuni	1	1	0	1	0	4	4	3	2	0
	F	64	jejuni	12	19	-4	urban	58.6878	14.7861	79.4165	30.6294	0.731588	184.251		jejuni	1	1	0	1	0	4	4	3	2	0
	F	84	jejuni	10	257	-4	urban	58.6878	14.7861	79.4165	30.6294	0.731588	184.251		jejuni	1	1	0	1	0	4	4	3	2	0
	F	91	jejuni	4	273	-4	urban	58.6878	14.7861	79.4165	30.6294	0.731588	184.251		jejuni	1	1	0	1	0	4	4	3	2	0
	M	1	jejuni	9	257	-4	urban	58.6878	14.7861	79.4165	30.6294	0.731588	184.251		jejuni	0	0	0	1	0	4	4	3	2	0
	M	18	jejuni	6	574	-4	urban	58.6878	14.7861	79.4165	30.6294	0.731588	184.251		jejuni	0	0	1	1	0	4	4	3	2	0
	M	42	jejuni	6	45	-4	urban	58.6878	14.7861	79.4165	30.6294	0.731588	184.251		jejuni	1	0	1	1	0	4	4	3	2	0
	M	43	jejuni	1	21	-4	urban	58.6878	14.7861	79.4165	30.6294	0.731588	184.251		jejuni	1	0	0	1	0	4	4	3	2	0
	M	55	jejuni	1	1038	-4	urban	58.6878	14.7861	79.4165	30.6294	0.731588	184.251		jejuni	1	0	0	1	0	4	4	3	2	0
	M	61	jejuni	2	45	-4	urban	58.6878	14.7861	79.4165	30.6294	0.731588	184.251		jejuni	1	0	0	1	0	4	4	3	2	0
	F	19	jejuni	4	257	-5	rural	57.5692	9.9094	883.455	67.8416	0.658878	1019.43		jejuni	0	1	0	0	0	4	4	4	3	0
	F	33	jejuni	6	137	-5	rural	57.5692	9.9094	883.455	67.8416	0.658878	1019.43		jejuni	1	1	1	0	0	4	4	4	3	0
	F	44	jejuni	12	1707	-5	rural	57.5692	9.9094	883.455	67.8416	0.658878	1019.43		jejuni	1	1	0	0	0	4	4	4	3	0
	F	53	jejuni	12	658	-5	rural	57.5692	9.9094	883.455	67.8416	0.658878	1019.43		jejuni	1	1	0	0	0	4	4	4	3	0
	F	67	jejuni	6	53	-5	rural	57.5692	9.9094	883.455	67.8416	0.658878	1019.43		jejuni	1	1	1	0	0	4	4	4	3	0
	M	3	jejuni	5	45	-5	rural	57.5692	9.9094	883.455	67.8416	0.658878	1019.43		jejuni	0	0	0	0	0	4	4	4	3	0
	M	22	jejuni	9	45	-5	rural	57.5692	9.9094	883.455	67.8416	0.658878	1019.43		jejuni	1	0	0	0	0	4	4	4	3	0
	M	23	jejuni	7	574	-5	rural	57.5692	9.9094	883.455	67.8416	0.658878	1019.43		jejuni	1	0	1	0	0	4	4	4	3	0
	M	24	jejuni	12	48	-5	rural	57.5692	9.9094	883.455	67.8416	0.658878	1019.43		jejuni	1	0	0	0	0	4	4	4	3	0
	M	36	jejuni	10	824	-5	rural	57.5692	9.9094	883.455	67.8416	0.658878	1019.43		jejuni	1	0	0	0	0	4	4	4	3	0
	M	54	jejuni	12	574	-5	rural	57.5692	9.9094	883.455	67.8416	0.658878	1019.43		jejuni	1	0	0	0	0	4	4	4	3	0
	F	45	jejuni	1	574	-4	rural	69.2753	170.697	1.45794	99.2964	0.960216	341.687		jejuni	1	1	0	0	0	4	4	3	4	0
	M	24	jejuni	11	3149	-4	rural	69.2753	170.697	1.45794	99.2964	0.960216	341.687		jejuni	1	0	0	0	0	4	4	3	4	0
	M	46	jejuni	11	19	-4	rural	69.2753	170.697	1.45794	99.2964	0.960216	341.687		jejuni	1	0	0	0	0	4	4	3	4	0
	M	59	jejuni	6	48	-4	rural	69.2753	170.697	1.45794	99.2964	0.960216	341.687		jejuni	1	0	1	0	0	4	4	3	4	0
	F	6	jejuni	5	448	-5	rural	79.9117	119.252	72.4454	78.049	1.71498	351.373		jejuni	0	1	0	0	0	4	4	3	3	0
	F	46	jejuni	10	66	-5	rural	79.9117	119.252	72.4454	78.049	1.71498	351.373		jejuni	1	1	0	0	0	4	4	3	3	0
	F	60	jejuni	5	21	-5	rural	79.9117	119.252	72.4454	78.049	1.71498	351.373		jejuni	1	1	0	0	0	4	4	3	3	0
	M	19	jejuni	6	257	-5	rural	79.9117	119.252	72.4454	78.049	1.71498	351.373		jejuni	0	0	1	0	0	4	4	3	3	0
	M	32	jejuni	10	5	-5	rural	79.9117	119.252	72.4454	78.049	1.71498	351.373		jejuni	1	0	0	0	0	4	4	3	3	0
	M	40	jejuni	5	45	-5	rural	79.9117	119.252	72.4454	78.049	1.71498	351.373		jejuni	1	0	0	0	0	4	4	3	3	0
	M	56	jejuni	2	257	-5	rural	79.9117	119.252	72.4454	78.049	1.71498	351.373		jejuni	1	0	0	0	0	4	4	3	3	0
	F	60	jejuni	8	53	-5	rural	74.1132	74.8274	91.0407	108.046	2.19549	350.223		jejuni	1	1	1	0	0	4	4	4	4	0
	F	64	jejuni	8	257	-5	rural	74.1132	74.8274	91.0407	108.046	2.19549	350.223		jejuni	1	1	1	0	0	4	4	4	4	0
	M	1	jejuni	1	257	-5	rural	74.1132	74.8274	91.0407	108.046	2.19549	350.223		jejuni	0	0	0	0	0	4	4	4	4	0
	M	38	jejuni	9	257	-5	rural	74.1132	74.8274	91.0407	108.046	2.19549	350.223		jejuni	1	0	0	0	0	4	4	4	4	0
	F	41	jejuni	2	257	-4	urban	85.951	106.219	0.700846	62.3702	4.44853	259.689		jejuni	1	1	0	1	0	4	4	2	3	0
	F	54	jejuni	6	354	-4	urban	85.951	106.219	0.700846	62.3702	4.44853	259.689		jejuni	1	1	1	1	0	4	4	2	3	0
	F	60	jejuni	12	2311	-4	urban	85.951	106.219	0.700846	62.3702	4.44853	259.689		jejuni	1	1	0	1	0	4	4	2	3	0
	F	69	jejuni	4	51	-4	urban	85.951	106.219	0.700846	62.3702	4.44853	259.689		jejuni	1	1	0	1	0	4	4	2	3	0
	F	69	jejuni	6	677	-4	urban	85.951	106.219	0.700846	62.3702	4.44853	259.689		jejuni	1	1	1	1	0	4	4	2	3	0
	M	23	jejuni	8	45	-4	urban	85.951	106.219	0.700846	62.3702	4.44853	259.689		jejuni	1	0	1	1	0	4	4	2	3	0
	M	33	jejuni	6	51	-4	urban	85.951	106.219	0.700846	62.3702	4.44853	259.689		jejuni	1	0	1	1	0	4	4	2	3	0
	M	57	jejuni	6	583	-4	urban	85.951	106.219	0.700846	62.3702	4.44853	259.689		jejuni	1	0	1	1	0	4	4	2	3	0
	F	7	jejuni	5	464	-2	rural	48.6865	41.688	14.9521	80.8153	1.29975	187.442		jejuni	0	1	0	0	0	4	4	3	3	0
	F	34	jejuni	5	19	-2	rural	48.6865	41.688	14.9521	80.8153	1.29975	187.442		jejuni	1	1	0	0	0	4	4	3	3	0
	F	56	jejuni	3	45	-2	rural	48.6865	41.688	14.9521	80.8153	1.29975	187.442		jejuni	1	1	0	0	0	4	4	3	3	0
	F	66	jejuni	9	48	-2	rural	48.6865	41.688	14.9521	80.8153	1.29975	187.442		jejuni	1	1	0	0	0	4	4	3	3	0
	M	4	jejuni	7	464	-2	rural	48.6865	41.688	14.9521	80.8153	1.29975	187.442		jejuni	0	0	1	0	0	4	4	3	3	0
	M	35	jejuni	6	48	-2	rural	48.6865	41.688	14.9521	80.8153	1.29975	187.442		jejuni	1	0	1	0	0	4	4	3	3	0
	M	41	jejuni	7	835	-2	rural	48.6865	41.688	14.9521	80.8153	1.29975	187.442		jejuni	1	0	1	0	0	4	4	3	3	0
	M	47	jejuni	8	230	-2	rural	48.6865	41.688	14.9521	80.8153	1.29975	187.442		jejuni	1	0	1	0	0	4	4	3	3	0
	M	49	jejuni	7	2065	-2	rural	48.6865	41.688	14.9521	80.8153	1.29975	187.442		jejuni	1	0	1	0	0	4	4	3	3	0
	M	58	jejuni	6	42	-2	rural	48.6865	41.688	14.9521	80.8153	1.29975	187.442		jejuni	1	0	1	0	0	4	4	3	3	0
	F	18	jejuni	2	48	1	urban	0	0	0	0	0	0		jejuni	0	1	0	1	1	1	1	1	1	0
	F	19	jejuni	12	607	1	urban	0	0	0	0	0	0		jejuni	0	1	0	1	1	1	1	1	1	0
	F	20	jejuni	1	45	1	urban	0	0	0	0	0	0		jejuni	1	1	0	1	1	1	1	1	1	0
	M	21	jejuni	8	262	1	urban	0	0	0	0	0	0		jejuni	1	0	1	1	1	1	1	1	1	0
	M	32	jejuni	6	661	1	urban	0	0	0	0	0	0		jejuni	1	0	1	1	1	1	1	1	1	0
	M	47	jejuni	11	122	1	urban	0	0	0	0	0	0		jejuni	1	0	0	1	1	1	1	1	1	0
	M	59	jejuni	9	574	1	urban	0	0	0	0	0	0		jejuni	1	0	0	1	1	1	1	1	1	0
	M	66	jejuni	2	257	1	urban	0	0	0	0	0	0		jejuni	1	0	0	1	1	1	1	1	1	0
	M	66	jejuni	6	137	1	urban	0	0	0	0	0	0		jejuni	1	0	1	1	1	1	1	1	1	0
	F	20	jejuni	12	661	-1	urban	1.24687	0.0215058	0.113371	1.67408	0.037205	3.09303		jejuni	1	1	0	1	0	2	2	2	2	0
	F	58	jejuni	9	273	-1	urban	1.24687	0.0215058	0.113371	1.67408	0.037205	3.09303		jejuni	1	1	0	1	0	2	2	2	2	0
	M	42	jejuni	6	2181	-1	urban	1.24687	0.0215058	0.113371	1.67408	0.037205	3.09303		jejuni	1	0	1	1	0	2	2	2	2	0
	M	45	jejuni	7	3170	-1	urban	1.24687	0.0215058	0.113371	1.67408	0.037205	3.09303		jejuni	1	0	1	1	0	2	2	2	2	0
	M	49	jejuni	6	354	-1	urban	1.24687	0.0215058	0.113371	1.67408	0.037205	3.09303		jejuni	1	0	1	1	0	2	2	2	2	0
	M	54	jejuni	10	2192	-1	urban	1.24687	0.0215058	0.113371	1.67408	0.037205	3.09303		jejuni	1	0	0	1	0	2	2	2	2	0
	M	73	jejuni	9	257	-1	urban	1.24687	0.0215058	0.113371	1.67408	0.037205	3.09303		jejuni	1	0	0	1	0	2	2	2	2	0
	F	39	jejuni	8	48	-3	rural	25.7509	5.91871	103.533	32.0363	0.600452	167.839		jejuni	1	1	1	0	0	3	4	4	2	0
	F	51	jejuni	10	443	-3	rural	25.7509	5.91871	103.533	32.0363	0.600452	167.839		jejuni	1	1	0	0	0	3	4	4	2	0
	F	63	jejuni	4	2030	-3	rural	25.7509	5.91871	103.533	32.0363	0.600452	167.839		jejuni	1	1	0	0	0	3	4	4	2	0
	M	6	jejuni	2	19	-3	rural	25.7509	5.91871	103.533	32.0363	0.600452	167.839		jejuni	0	0	0	0	0	3	4	4	2	0
	M	47	jejuni	7	1696	-3	rural	25.7509	5.91871	103.533	32.0363	0.600452	167.839		jejuni	1	0	1	0	0	3	4	4	2	0
	M	57	jejuni	12	677	-4	rural	84.5955	39.3036	299.084	84.2125	0.885122	508.081		jejuni	1	0	0	0	0	4	4	4	3	0
	F	8	jejuni	10	574	-3	rural	91.0804	48.4243	293.885	115.55	0.656573	549.597		jejuni	0	1	0	0	0	4	4	4	4	0
	F	11	jejuni	5	21	-3	rural	91.0804	48.4243	293.885	115.55	0.656573	549.597		jejuni	0	1	0	0	0	4	4	4	4	0
	F	49	jejuni	8	45	-3	rural	91.0804	48.4243	293.885	115.55	0.656573	549.597		jejuni	1	1	1	0	0	4	4	4	4	0
	M	37	jejuni	6	574	-3	rural	91.0804	48.4243	293.885	115.55	0.656573	549.597		jejuni	1	0	1	0	0	4	4	4	4	0
	M	46	jejuni	11	273	-3	rural	91.0804	48.4243	293.885	115.55	0.656573	549.597		jejuni	1	0	0	0	0	4	4	4	4	0
	F	4	jejuni	12	61	-2	rural	79.2396	18.223	348.317	72.8997	0.457973	519.137		jejuni	0	1	0	0	0	4	4	4	3	0
	F	21	jejuni	10	21	-2	rural	79.2396	18.223	348.317	72.8997	0.457973	519.137		jejuni	1	1	0	0	0	4	4	4	3	0
	F	22	jejuni	1	257	-2	rural	79.2396	18.223	348.317	72.8997	0.457973	519.137		jejuni	1	1	0	0	0	4	4	4	3	0
	F	28	jejuni	5	227	-2	rural	79.2396	18.223	348.317	72.8997	0.457973	519.137		jejuni	1	1	0	0	0	4	4	4	3	0
	F	57	jejuni	12	1409	-2	rural	79.2396	18.223	348.317	72.8997	0.457973	519.137		jejuni	1	1	0	0	0	4	4	4	3	0
	M	27	jejuni	1	403	-2	rural	79.2396	18.223	348.317	72.8997	0.457973	519.137		jejuni	1	0	0	0	0	4	4	4	3	0
	M	24	jejuni	11	5	-2	rural	60.7674	13.1879	79.8895	72.319	0.483485	226.647		jejuni	1	0	0	0	0	4	4	3	3	0
	M	38	jejuni	4	257	-2	rural	60.7674	13.1879	79.8895	72.319	0.483485	226.647		jejuni	1	0	0	0	0	4	4	3	3	0
	F	2	jejuni	6	2190	-2	rural	45.6467	2.2359	40.2495	49.9733	0.781584	138.887		jejuni	0	1	1	0	0	4	3	3	3	0
	F	25	jejuni	12	21	-2	rural	45.6467	2.2359	40.2495	49.9733	0.781584	138.887		jejuni	1	1	0	0	0	4	3	3	3	0
	M	6	jejuni	6	45	-2	rural	45.6467	2.2359	40.2495	49.9733	0.781584	138.887		jejuni	0	0	1	0	0	4	3	3	3	0
	M	18	jejuni	6	53	-2	rural	45.6467	2.2359	40.2495	49.9733	0.781584	138.887		jejuni	0	0	1	0	0	4	3	3	3	0
	M	43	jejuni	5	2030	-2	rural	45.6467	2.2359	40.2495	49.9733	0.781584	138.887		jejuni	1	0	0	0	0	4	3	3	3	0
	M	65	jejuni	7	233	-2	rural	45.6467	2.2359	40.2495	49.9733	0.781584	138.887		jejuni	1	0	1	0	0	4	3	3	3	0
	F	59	jejuni	2	51	0	urban	0	0	0	0	0	0		jejuni	1	1	0	1	1	1	1	1	1	0
	F	86	jejuni	12	257	0	urban	0	0	0	0	0	0		jejuni	1	1	0	1	1	1	1	1	1	0
	M	4	jejuni	5	48	0	urban	0	0	0	0	0	0		jejuni	0	0	0	1	1	1	1	1	1	0
	M	18	jejuni	5	21	0	urban	0	0	0	0	0	0		jejuni	0	0	0	1	1	1	1	1	1	0
	M	19	jejuni	11	21	0	urban	0	0	0	0	0	0		jejuni	0	0	0	1	1	1	1	1	1	0
	M	40	jejuni	6	2192	0	urban	0	0	0	0	0	0		jejuni	1	0	1	1	1	1	1	1	1	0
	M	58	jejuni	8	262	0	urban	0	0	0	0	0	0		jejuni	1	0	1	1	1	1	1	1	1	0
	F	7	jejuni	11	42	-1	urban	8.46761	3.89894	0.568773	22.7538	0.0782063	35.7673		jejuni	0	1	0	1	0	2	4	2	2	0
	F	13	jejuni	11	21	-1	urban	8.46761	3.89894	0.568773	22.7538	0.0782063	35.7673		jejuni	0	1	0	1	0	2	4	2	2	0
	F	22	jejuni	6	42	-1	urban	8.46761	3.89894	0.568773	22.7538	0.0782063	35.7673		jejuni	1	1	1	1	0	2	4	2	2	0
	F	45	jejuni	10	324	-1	urban	8.46761	3.89894	0.568773	22.7538	0.0782063	35.7673		jejuni	1	1	0	1	0	2	4	2	2	0
	M	17	jejuni	10	53	-1	urban	8.46761	3.89894	0.568773	22.7538	0.0782063	35.7673		jejuni	0	0	0	1	0	2	4	2	2	0
	M	34	jejuni	11	354	-1	urban	8.46761	3.89894	0.568773	22.7538	0.0782063	35.7673		jejuni	1	0	0	1	0	2	4	2	2	0
	M	40	jejuni	8	262	-1	urban	8.46761	3.89894	0.568773	22.7538	0.0782063	35.7673		jejuni	1	0	1	1	0	2	4	2	2	0
	F	44	jejuni	9	25	-1	urban	5.52222	2.54276	0.370931	14.8391	0.0509906	23.326		jejuni	1	1	0	1	0	2	3	2	2	0
	F	48	jejuni	7	354	-1	urban	5.52222	2.54276	0.370931	14.8391	0.0509906	23.326		jejuni	1	1	1	1	0	2	3	2	2	0
	F	70	jejuni	6	538	-1	urban	5.52222	2.54276	0.370931	14.8391	0.0509906	23.326		jejuni	1	1	1	1	0	2	3	2	2	0
	F	76	jejuni	8	5	-1	urban	5.52222	2.54276	0.370931	14.8391	0.0509906	23.326		jejuni	1	1	1	1	0	2	3	2	2	0
	M	34	jejuni	12	51	-1	urban	5.52222	2.54276	0.370931	14.8391	0.0509906	23.326		jejuni	1	0	0	1	0	2	3	2	2	0
	M	41	jejuni	6	436	-1	urban	5.52222	2.54276	0.370931	14.8391	0.0509906	23.326		jejuni	1	0	1	1	0	2	3	2	2	0
	M	53	jejuni	10	50	-1	urban	5.52222	2.54276	0.370931	14.8391	0.0509906	23.326		jejuni	1	0	0	1	0	2	3	2	2	0
	F	4	jejuni	10	21	-2	rural	39.8319	9.39063	92.2659	38.0567	0.206125	179.751		jejuni	0	1	0	0	0	3	4	4	3	0
	F	15	jejuni	12	19	-2	rural	39.8319	9.39063	92.2659	38.0567	0.206125	179.751		jejuni	0	1	0	0	0	3	4	4	3	0
	F	22	jejuni	2	2136	-2	rural	39.8319	9.39063	92.2659	38.0567	0.206125	179.751		jejuni	1	1	0	0	0	3	4	4	3	0
	F	25	jejuni	3	475	-2	rural	39.8319	9.39063	92.2659	38.0567	0.206125	179.751		jejuni	1	1	0	0	0	3	4	4	3	0
	F	43	jejuni	1	22	-2	rural	39.8319	9.39063	92.2659	38.0567	0.206125	179.751		jejuni	1	1	0	0	0	3	4	4	3	0
	F	53	jejuni	5	48	-2	rural	39.8319	9.39063	92.2659	38.0567	0.206125	179.751		jejuni	1	1	0	0	0	3	4	4	3	0
	F	67	jejuni	2	2030	-2	rural	39.8319	9.39063	92.2659	38.0567	0.206125	179.751		jejuni	1	1	0	0	0	3	4	4	3	0
	F	72	jejuni	7	334	-2	rural	39.8319	9.39063	92.2659	38.0567	0.206125	179.751		jejuni	1	1	1	0	0	3	4	4	3	0
	F	79	jejuni	2	574	-2	rural	39.8319	9.39063	92.2659	38.0567	0.206125	179.751		jejuni	1	1	0	0	0	3	4	4	3	0
	F	18	jejuni	10	2091	-4	rural	40.5802	102.059	609.398	99.5007	0.819046	852.357		jejuni	0	1	0	0	0	4	4	4	4	0
	F	15	jejuni	9	45	-5	rural	84.9679	139.319	862.165	98.1404	1.2441	1185.84		jejuni	0	1	0	0	0	4	4	4	3	0
	F	18	jejuni	7	257	-5	rural	84.9679	139.319	862.165	98.1404	1.2441	1185.84		jejuni	0	1	1	0	0	4	4	4	3	0
	F	20	jejuni	3	45	-5	rural	84.9679	139.319	862.165	98.1404	1.2441	1185.84		jejuni	1	1	0	0	0	4	4	4	3	0
	F	24	jejuni	10	324	-5	rural	84.9679	139.319	862.165	98.1404	1.2441	1185.84		jejuni	1	1	0	0	0	4	4	4	3	0
	F	38	jejuni	5	21	-5	rural	84.9679	139.319	862.165	98.1404	1.2441	1185.84		jejuni	1	1	0	0	0	4	4	4	3	0
	F	56	jejuni	12	51	-5	rural	84.9679	139.319	862.165	98.1404	1.2441	1185.84		jejuni	1	1	0	0	0	4	4	4	3	0
	F	57	jejuni	9	2030	-5	rural	84.9679	139.319	862.165	98.1404	1.2441	1185.84		jejuni	1	1	0	0	0	4	4	4	3	0
	F	61	jejuni	11	257	-5	rural	84.9679	139.319	862.165	98.1404	1.2441	1185.84		jejuni	1	1	0	0	0	4	4	4	3	0
	F	63	jejuni	2	19	-5	rural	84.9679	139.319	862.165	98.1404	1.2441	1185.84		jejuni	1	1	0	0	0	4	4	4	3	0
	F	64	jejuni	11	257	-5	rural	84.9679	139.319	862.165	98.1404	1.2441	1185.84		jejuni	1	1	0	0	0	4	4	4	3	0
	F	77	jejuni	3	3158	-5	rural	84.9679	139.319	862.165	98.1404	1.2441	1185.84		jejuni	1	1	0	0	0	4	4	4	3	0
	M	25	jejuni	11	5	-5	rural	84.9679	139.319	862.165	98.1404	1.2441	1185.84		jejuni	1	0	0	0	0	4	4	4	3	0
	M	30	jejuni	10	2305	-5	rural	84.9679	139.319	862.165	98.1404	1.2441	1185.84		jejuni	1	0	0	0	0	4	4	4	3	0
	M	33	jejuni	10	19	-5	rural	84.9679	139.319	862.165	98.1404	1.2441	1185.84		jejuni	1	0	0	0	0	4	4	4	3	0
	M	35	jejuni	1	122	-5	rural	84.9679	139.319	862.165	98.1404	1.2441	1185.84		jejuni	1	0	0	0	0	4	4	4	3	0
	M	46	jejuni	9	21	-5	rural	84.9679	139.319	862.165	98.1404	1.2441	1185.84		jejuni	1	0	0	0	0	4	4	4	3	0
	M	67	jejuni	8	3174	-5	rural	84.9679	139.319	862.165	98.1404	1.2441	1185.84		jejuni	1	0	1	0	0	4	4	4	3	0
	M	45	jejuni	6	50	-2	urban	71.0703	20.4919	187.361	120.499	1.64689	401.069		jejuni	1	0	1	1	0	4	4	4	4	0
	M	56	jejuni	10	42	-2	urban	71.0703	20.4919	187.361	120.499	1.64689	401.069		jejuni	1	0	0	1	0	4	4	4	4	0
	M	57	jejuni	11	2125	-2	urban	71.0703	20.4919	187.361	120.499	1.64689	401.069		jejuni	1	0	0	1	0	4	4	4	4	0
	M	70	jejuni	12	273	-2	urban	71.0703	20.4919	187.361	120.499	1.64689	401.069		jejuni	1	0	0	1	0	4	4	4	4	0
	F	23	jejuni	9	460	-4	urban	46.378	15.4568	272.611	75.9697	0.502253	410.918		jejuni	1	1	0	1	0	4	4	4	3	0
	F	49	jejuni	10	574	-4	urban	46.378	15.4568	272.611	75.9697	0.502253	410.918		jejuni	1	1	0	1	0	4	4	4	3	0
	F	52	jejuni	7	441	-4	urban	46.378	15.4568	272.611	75.9697	0.502253	410.918		jejuni	1	1	1	1	0	4	4	4	3	0
	F	57	jejuni	11	21	-4	urban	46.378	15.4568	272.611	75.9697	0.502253	410.918		jejuni	1	1	0	1	0	4	4	4	3	0
	M	24	jejuni	3	573	-4	urban	46.378	15.4568	272.611	75.9697	0.502253	410.918		jejuni	1	0	0	1	0	4	4	4	3	0
	M	37	jejuni	6	257	-4	urban	46.378	15.4568	272.611	75.9697	0.502253	410.918		jejuni	1	0	1	1	0	4	4	4	3	0
	M	57	jejuni	10	51	-4	urban	46.378	15.4568	272.611	75.9697	0.502253	410.918		jejuni	1	0	0	1	0	4	4	4	3	0
	F	1	jejuni	5	48	-4	rural	57.987	68.7657	202.846	72.9758	0.897973	403.472		jejuni	0	1	0	0	0	4	4	4	3	0
	F	2	jejuni	6	48	-4	rural	57.987	68.7657	202.846	72.9758	0.897973	403.472		jejuni	0	1	1	0	0	4	4	4	3	0
	F	3	jejuni	5	273	-4	rural	57.987	68.7657	202.846	72.9758	0.897973	403.472		jejuni	0	1	0	0	0	4	4	4	3	0
	F	15	jejuni	6	61	-4	rural	57.987	68.7657	202.846	72.9758	0.897973	403.472		jejuni	0	1	1	0	0	4	4	4	3	0
	F	58	jejuni	12	45	-4	rural	57.987	68.7657	202.846	72.9758	0.897973	403.472		jejuni	1	1	0	0	0	4	4	4	3	0
	F	62	jejuni	9	257	-4	rural	57.987	68.7657	202.846	72.9758	0.897973	403.472		jejuni	1	1	0	0	0	4	4	4	3	0
	F	80	jejuni	10	49	-4	rural	57.987	68.7657	202.846	72.9758	0.897973	403.472		jejuni	1	1	0	0	0	4	4	4	3	0
	M	0	jejuni	7	48	-4	rural	57.987	68.7657	202.846	72.9758	0.897973	403.472		jejuni	0	0	1	0	0	4	4	4	3	0
	M	1	jejuni	4	273	-4	rural	57.987	68.7657	202.846	72.9758	0.897973	403.472		jejuni	0	0	0	0	0	4	4	4	3	0
	M	19	jejuni	7	104	-4	rural	57.987	68.7657	202.846	72.9758	0.897973	403.472		jejuni	0	0	1	0	0	4	4	4	3	0
	M	25	jejuni	3	2033	-4	rural	57.987	68.7657	202.846	72.9758	0.897973	403.472		jejuni	1	0	0	0	0	4	4	4	3	0
	M	46	jejuni	7	21	-4	rural	57.987	68.7657	202.846	72.9758	0.897973	403.472		jejuni	1	0	1	0	0	4	4	4	3	0
	M	59	jejuni	8	61	-4	rural	57.987	68.7657	202.846	72.9758	0.897973	403.472		jejuni	1	0	1	0	0	4	4	4	3	0
	F	2	jejuni	6	21	-5	rural	72.5592	98.4607	135.065	113.309	1.30852	420.702		jejuni	0	1	1	0	0	4	4	4	4	0
	F	35	jejuni	11	2112	-5	rural	72.5592	98.4607	135.065	113.309	1.30852	420.702		jejuni	1	1	0	0	0	4	4	4	4	0
	F	63	jejuni	8	137	-5	rural	72.5592	98.4607	135.065	113.309	1.30852	420.702		jejuni	1	1	1	0	0	4	4	4	4	0
	F	72	jejuni	7	19	-5	rural	72.5592	98.4607	135.065	113.309	1.30852	420.702		jejuni	1	1	1	0	0	4	4	4	4	0
	M	41	jejuni	10	42	-5	rural	72.5592	98.4607	135.065	113.309	1.30852	420.702		jejuni	1	0	0	0	0	4	4	4	4	0
	F	8	jejuni	2	21	-4	rural	66.0368	54.4495	130.624	144.847	0.688886	396.646		jejuni	0	1	0	0	0	4	4	4	4	0
	F	16	jejuni	11	21	-4	rural	66.0368	54.4495	130.624	144.847	0.688886	396.646		jejuni	0	1	0	0	0	4	4	4	4	0
	F	43	jejuni	3	262	-4	rural	66.0368	54.4495	130.624	144.847	0.688886	396.646		jejuni	1	1	0	0	0	4	4	4	4	0
	F	52	jejuni	6	51	-4	rural	66.0368	54.4495	130.624	144.847	0.688886	396.646		jejuni	1	1	1	0	0	4	4	4	4	0
	F	69	jejuni	2	572	-4	rural	66.0368	54.4495	130.624	144.847	0.688886	396.646		jejuni	1	1	0	0	0	4	4	4	4	0
	M	1	jejuni	7	583	-4	rural	66.0368	54.4495	130.624	144.847	0.688886	396.646		jejuni	0	0	1	0	0	4	4	4	4	0
	M	3	jejuni	8	61	-4	rural	66.0368	54.4495	130.624	144.847	0.688886	396.646		jejuni	0	0	1	0	0	4	4	4	4	0
	M	8	jejuni	5	257	-4	rural	66.0368	54.4495	130.624	144.847	0.688886	396.646		jejuni	0	0	0	0	0	4	4	4	4	0
	M	13	jejuni	6	2186	-4	rural	66.0368	54.4495	130.624	144.847	0.688886	396.646		jejuni	0	0	1	0	0	4	4	4	4	0
	M	17	jejuni	2	61	-4	rural	66.0368	54.4495	130.624	144.847	0.688886	396.646		jejuni	0	0	0	0	0	4	4	4	4	0
	M	19	jejuni	7	48	-4	rural	66.0368	54.4495	130.624	144.847	0.688886	396.646		jejuni	0	0	1	0	0	4	4	4	4	0
	M	34	jejuni	5	45	-4	rural	66.0368	54.4495	130.624	144.847	0.688886	396.646		jejuni	1	0	0	0	0	4	4	4	4	0
	M	45	jejuni	10	21	-4	rural	66.0368	54.4495	130.624	144.847	0.688886	396.646		jejuni	1	0	0	0	0	4	4	4	4	0
	F	8	jejuni	8	273	-2	rural	53.438	135.919	1112.29	130.299	1.25251	1433.2		jejuni	0	1	1	0	0	4	4	4	4	0
	F	9	jejuni	5	48	-2	rural	53.438	135.919	1112.29	130.299	1.25251	1433.2		jejuni	0	1	0	0	0	4	4	4	4	0
	M	21	jejuni	3	861	-2	rural	53.438	135.919	1112.29	130.299	1.25251	1433.2		jejuni	1	0	0	0	0	4	4	4	4	0
	M	20	jejuni	2	21	-3	rural	52.835	71.0581	951.532	95.5493	1.47508	1172.45		jejuni	1	0	0	0	0	4	4	4	3	0
	F	38	jejuni	6	475	-3	rural	73.1484	81.5776	654.684	104.36	1.4224	915.193		jejuni	1	1	1	0	0	4	4	4	4	0
	M	20	jejuni	7	19	-3	rural	73.1484	81.5776	654.684	104.36	1.4224	915.193		jejuni	1	0	1	0	0	4	4	4	4	0
	F	40	jejuni	8	137	-3	rural	43.6425	23.3592	50.6497	119.009	0.571785	237.232		jejuni	1	1	1	0	0	4	4	3	4	0
	F	57	jejuni	6	270	-3	rural	43.6425	23.3592	50.6497	119.009	0.571785	237.232		jejuni	1	1	1	0	0	4	4	3	4	0
	M	4	jejuni	8	257	-3	rural	43.6425	23.3592	50.6497	119.009	0.571785	237.232		jejuni	0	0	1	0	0	4	4	3	4	0
	M	13	jejuni	9	45	-3	rural	43.6425	23.3592	50.6497	119.009	0.571785	237.232		jejuni	0	0	0	0	0	4	4	3	4	0
	M	49	jejuni	12	1540	-3	rural	43.6425	23.3592	50.6497	119.009	0.571785	237.232		jejuni	1	0	0	0	0	4	4	3	4	0
	M	4	jejuni	7	21	-3	rural	89.0623	78.8088	22.7225	244.153	0.643261	435.39		jejuni	0	0	1	0	0	4	4	3	4	0
	M	68	jejuni	5	2130	-3	rural	89.0623	78.8088	22.7225	244.153	0.643261	435.39		jejuni	1	0	0	0	0	4	4	3	4	0
	F	57	jejuni	7	2030	-2	rural	80.4147	46.1276	174.092	135.1	1.10799	436.842		jejuni	1	1	1	0	0	4	4	4	4	0
	F	34	jejuni	11	2069	0	urban	48.4813	0.0369851	426.58	105.323	0.499271	580.92		jejuni	1	1	0	1	1	4	2	4	4	0
	M	11	jejuni	6	53	0	urban	48.4813	0.0369851	426.58	105.323	0.499271	580.92		jejuni	0	0	1	1	1	4	2	4	4	0
	M	27	jejuni	11	2124	0	urban	48.4813	0.0369851	426.58	105.323	0.499271	580.92		jejuni	1	0	0	1	1	4	2	4	4	0
	M	61	jejuni	5	262	0	urban	48.4813	0.0369851	426.58	105.323	0.499271	580.92		jejuni	1	0	0	1	1	4	2	4	4	0
	M	22	jejuni	12	21	-1	rural	68.5509	7.67724	12.6574	121.98	0.675829	211.541		jejuni	1	0	0	0	0	4	4	3	4	0
	F	0	jejuni	5	257	-2	rural	76.9363	12.3796	33.1922	108.698	0.917041	232.123		jejuni	0	1	0	0	0	4	4	3	4	0
	F	1	jejuni	5	61	0	urban	0	0	0	0	0	0		jejuni	0	1	0	1	1	1	1	1	1	0
	F	18	jejuni	10	44	0	urban	0	0	0	0	0	0		jejuni	0	1	0	1	1	1	1	1	1	0
	F	42	jejuni	7	48	0	urban	0	0	0	0	0	0		jejuni	1	1	1	1	1	1	1	1	1	0
	M	5	jejuni	11	53	0	urban	0	0	0	0	0	0		jejuni	0	0	0	1	1	1	1	1	1	0
	M	6	jejuni	7	267	0	urban	0	0	0	0	0	0		jejuni	0	0	1	1	1	1	1	1	1	0
	M	7	jejuni	10	53	0	urban	0	0	0	0	0	0		jejuni	0	0	0	1	1	1	1	1	1	0
	M	12	jejuni	7	45	0	urban	0	0	0	0	0	0		jejuni	0	0	1	1	1	1	1	1	1	0
	M	13	jejuni	1	2231	0	urban	0	0	0	0	0	0		jejuni	0	0	0	1	1	1	1	1	1	0
	M	32	jejuni	8	38	0	urban	0	0	0	0	0	0		jejuni	1	0	1	1	1	1	1	1	1	0
	M	53	jejuni	5	42	0	urban	0	0	0	0	0	0		jejuni	1	0	0	1	1	1	1	1	1	0
	M	63	jejuni	5	45	0	urban	0	0	0	0	0	0		jejuni	1	0	0	1	1	1	1	1	1	0
	M	66	jejuni	6	45	0	urban	0	0	0	0	0	0		jejuni	1	0	1	1	1	1	1	1	1	0
	F	6	jejuni	12	677	-2	rural	26.933	14.8296	68.5692	30.7272	0.245813	141.305		jejuni	0	1	0	0	0	3	4	3	2	0
	F	9	jejuni	7	137	-2	rural	26.933	14.8296	68.5692	30.7272	0.245813	141.305		jejuni	0	1	1	0	0	3	4	3	2	0
	F	52	jejuni	11	51	-2	rural	26.933	14.8296	68.5692	30.7272	0.245813	141.305		jejuni	1	1	0	0	0	3	4	3	2	0
	F	56	jejuni	4	978	-2	rural	26.933	14.8296	68.5692	30.7272	0.245813	141.305		jejuni	1	1	0	0	0	3	4	3	2	0
	M	15	jejuni	6	21	-2	rural	26.933	14.8296	68.5692	30.7272	0.245813	141.305		jejuni	0	0	1	0	0	3	4	3	2	0
	M	62	jejuni	6	38	-2	rural	26.933	14.8296	68.5692	30.7272	0.245813	141.305		jejuni	1	0	1	0	0	3	4	3	2	0
	M	80	jejuni	12	474	-2	rural	26.933	14.8296	68.5692	30.7272	0.245813	141.305		jejuni	1	0	0	0	0	3	4	3	2	0
	F	24	jejuni	2	475	-2	rural	47.6563	39.2232	149.619	58.5411	0.533037	295.573		jejuni	1	1	0	0	0	4	4	4	3	0
	F	52	jejuni	1	21	-2	rural	47.6563	39.2232	149.619	58.5411	0.533037	295.573		jejuni	1	1	0	0	0	4	4	4	3	0
	M	0	jejuni	6	205	-2	rural	47.6563	39.2232	149.619	58.5411	0.533037	295.573		jejuni	0	0	1	0	0	4	4	4	3	0
	F	9	jejuni	9	574	-3	rural	67.2534	165.401	266.112	53.6173	0.34278	552.726		jejuni	0	1	0	0	0	4	4	4	3	0
	F	28	jejuni	12	257	-3	rural	67.2534	165.401	266.112	53.6173	0.34278	552.726		jejuni	1	1	0	0	0	4	4	4	3	0
	M	0	jejuni	1	257	-3	rural	67.2534	165.401	266.112	53.6173	0.34278	552.726		jejuni	0	0	0	0	0	4	4	4	3	0
	M	1	jejuni	6	3162	-3	rural	67.2534	165.401	266.112	53.6173	0.34278	552.726		jejuni	0	0	1	0	0	4	4	4	3	0
	M	13	jejuni	3	257	-3	rural	67.2534	165.401	266.112	53.6173	0.34278	552.726		jejuni	0	0	0	0	0	4	4	4	3	0
	M	22	jejuni	4	42	-3	rural	67.2534	165.401	266.112	53.6173	0.34278	552.726		jejuni	1	0	0	0	0	4	4	4	3	0
	F	43	jejuni	8	262	0	urban	2.87373	0	0.201454	0	0.0694883	3.14467		jejuni	1	1	1	1	1	2	1	2	1	0
	F	52	jejuni	1	257	0	urban	2.87373	0	0.201454	0	0.0694883	3.14467		jejuni	1	1	0	1	1	2	1	2	1	0
	F	73	jejuni	12	572	0	urban	2.87373	0	0.201454	0	0.0694883	3.14467		jejuni	1	1	0	1	1	2	1	2	1	0
	M	21	jejuni	6	19	0	urban	2.87373	0	0.201454	0	0.0694883	3.14467		jejuni	1	0	1	1	1	2	1	2	1	0
	F	3	jejuni	7	21	-1	rural	19.7178	11.3136	24.2855	5.55154	0.283341	61.1518		jejuni	0	1	1	0	0	3	4	3	2	0
	F	22	jejuni	11	82	-1	rural	19.7178	11.3136	24.2855	5.55154	0.283341	61.1518		jejuni	1	1	0	0	0	3	4	3	2	0
	F	22	jejuni	8	122	-1	rural	19.7178	11.3136	24.2855	5.55154	0.283341	61.1518		jejuni	1	1	1	0	0	3	4	3	2	0
	F	34	jejuni	12	574	-1	rural	19.7178	11.3136	24.2855	5.55154	0.283341	61.1518		jejuni	1	1	0	0	0	3	4	3	2	0
	F	35	jejuni	6	137	-1	rural	19.7178	11.3136	24.2855	5.55154	0.283341	61.1518		jejuni	1	1	1	0	0	3	4	3	2	0
	F	37	jejuni	12	51	-1	rural	19.7178	11.3136	24.2855	5.55154	0.283341	61.1518		jejuni	1	1	0	0	0	3	4	3	2	0
	F	43	jejuni	12	51	-1	rural	19.7178	11.3136	24.2855	5.55154	0.283341	61.1518		jejuni	1	1	0	0	0	3	4	3	2	0
	F	43	jejuni	12	262	-1	rural	19.7178	11.3136	24.2855	5.55154	0.283341	61.1518		jejuni	1	1	0	0	0	3	4	3	2	0
	M	38	jejuni	12	574	-1	rural	19.7178	11.3136	24.2855	5.55154	0.283341	61.1518		jejuni	1	0	0	0	0	3	4	3	2	0
	M	41	jejuni	10	354	-1	rural	19.7178	11.3136	24.2855	5.55154	0.283341	61.1518		jejuni	1	0	0	0	0	3	4	3	2	0
	M	41	jejuni	12	574	-1	rural	19.7178	11.3136	24.2855	5.55154	0.283341	61.1518		jejuni	1	0	0	0	0	3	4	3	2	0
	M	44	jejuni	12	574	-1	rural	19.7178	11.3136	24.2855	5.55154	0.283341	61.1518		jejuni	1	0	0	0	0	3	4	3	2	0
	M	48	jejuni	2	1079	-1	rural	19.7178	11.3136	24.2855	5.55154	0.283341	61.1518		jejuni	1	0	0	0	0	3	4	3	2	0
	M	55	jejuni	12	51	-1	rural	19.7178	11.3136	24.2855	5.55154	0.283341	61.1518		jejuni	1	0	0	0	0	3	4	3	2	0
	M	64	jejuni	8	1759	-1	rural	19.7178	11.3136	24.2855	5.55154	0.283341	61.1518		jejuni	1	0	1	0	0	3	4	3	2	0
	M	34	jejuni	10	429	6	urban	0	0	0	0	0	0		jejuni	1	0	0	1	1	1	1	1	1	0
	M	38	jejuni	1	52	6	urban	0	0	0	0	0	0		jejuni	1	0	0	1	1	1	1	1	1	0
	F	61	jejuni	11	45	4	urban	12.355	4.52841	1.7434	0	0.249096	18.8759		jejuni	1	1	0	1	1	2	4	3	1	0
	F	68	jejuni	11	2033	4	urban	12.355	4.52841	1.7434	0	0.249096	18.8759		jejuni	1	1	0	1	1	2	4	3	1	0
	M	33	jejuni	2	2152	4	urban	12.355	4.52841	1.7434	0	0.249096	18.8759		jejuni	1	0	0	1	1	2	4	3	1	0
	M	36	jejuni	4	475	4	urban	12.355	4.52841	1.7434	0	0.249096	18.8759		jejuni	1	0	0	1	1	2	4	3	1	0
	M	56	jejuni	2	61	4	urban	12.355	4.52841	1.7434	0	0.249096	18.8759		jejuni	1	0	0	1	1	2	4	3	1	0
	F	33	jejuni	3	2030	-3	rural	23.3537	20.8266	8.64267	44.6	0.793734	98.2166		jejuni	1	1	0	0	0	3	4	3	3	0
	F	54	jejuni	8	1079	-3	rural	23.3537	20.8266	8.64267	44.6	0.793734	98.2166		jejuni	1	1	1	0	0	3	4	3	3	0
	F	61	jejuni	9	1540	-3	rural	23.3537	20.8266	8.64267	44.6	0.793734	98.2166		jejuni	1	1	0	0	0	3	4	3	3	0
	M	47	jejuni	3	2130	-3	rural	23.3537	20.8266	8.64267	44.6	0.793734	98.2166		jejuni	1	0	0	0	0	3	4	3	3	0
	M	57	jejuni	8	21	-3	rural	23.3537	20.8266	8.64267	44.6	0.793734	98.2166		jejuni	1	0	1	0	0	3	4	3	3	0
	M	59	jejuni	3	574	-3	rural	23.3537	20.8266	8.64267	44.6	0.793734	98.2166		jejuni	1	0	0	0	0	3	4	3	3	0
	M	62	jejuni	12	2042	-3	rural	23.3537	20.8266	8.64267	44.6	0.793734	98.2166		jejuni	1	0	0	0	0	3	4	3	3	0
	M	65	jejuni	3	2031	-3	rural	23.3537	20.8266	8.64267	44.6	0.793734	98.2166		jejuni	1	0	0	0	0	3	4	3	3	0
	M	69	jejuni	5	19	-3	rural	23.3537	20.8266	8.64267	44.6	0.793734	98.2166		jejuni	1	0	0	0	0	3	4	3	3	0
	F	34	jejuni	9	574	-2	rural	20.8919	6.14294	1.22493	22.4175	0.478789	51.1561		jejuni	1	1	0	0	0	3	4	2	2	0
	F	39	jejuni	12	51	-2	rural	20.8919	6.14294	1.22493	22.4175	0.478789	51.1561		jejuni	1	1	0	0	0	3	4	2	2	0
	F	65	jejuni	1	2130	-2	rural	20.8919	6.14294	1.22493	22.4175	0.478789	51.1561		jejuni	1	1	0	0	0	3	4	2	2	0
	F	80	jejuni	11	61	-2	rural	20.8919	6.14294	1.22493	22.4175	0.478789	51.1561		jejuni	1	1	0	0	0	3	4	2	2	0
	M	25	jejuni	10	257	-2	rural	20.8919	6.14294	1.22493	22.4175	0.478789	51.1561		jejuni	1	0	0	0	0	3	4	2	2	0
	M	42	jejuni	3	574	-2	rural	20.8919	6.14294	1.22493	22.4175	0.478789	51.1561		jejuni	1	0	0	0	0	3	4	2	2	0
	M	50	jejuni	12	574	-2	rural	20.8919	6.14294	1.22493	22.4175	0.478789	51.1561		jejuni	1	0	0	0	0	3	4	2	2	0
	M	58	jejuni	6	45	-2	rural	20.8919	6.14294	1.22493	22.4175	0.478789	51.1561		jejuni	1	0	1	0	0	3	4	2	2	0
	M	59	jejuni	6	257	-2	rural	20.8919	6.14294	1.22493	22.4175	0.478789	51.1561		jejuni	1	0	1	0	0	3	4	2	2	0
	M	71	jejuni	8	137	-2	rural	20.8919	6.14294	1.22493	22.4175	0.478789	51.1561		jejuni	1	0	1	0	0	3	4	2	2	0
	F	11	jejuni	8	262	-1	rural	17.8204	19.9498	156.087	9.25825	0.38621	203.502		jejuni	0	1	1	0	0	3	4	4	2	0
	F	42	jejuni	12	257	-1	rural	17.8204	19.9498	156.087	9.25825	0.38621	203.502		jejuni	1	1	0	0	0	3	4	4	2	0
	F	47	jejuni	4	574	-1	rural	17.8204	19.9498	156.087	9.25825	0.38621	203.502		jejuni	1	1	0	0	0	3	4	4	2	0
	M	15	jejuni	6	137	-1	rural	17.8204	19.9498	156.087	9.25825	0.38621	203.502		jejuni	0	0	1	0	0	3	4	4	2	0
	M	21	jejuni	4	257	-1	rural	17.8204	19.9498	156.087	9.25825	0.38621	203.502		jejuni	1	0	0	0	0	3	4	4	2	0
	M	45	jejuni	5	38	-1	rural	17.8204	19.9498	156.087	9.25825	0.38621	203.502		jejuni	1	0	0	0	0	3	4	4	2	0
	F	22	jejuni	6	48	2	rural	12.0263	2.69578	0.582757	12.3312	0.337298	27.9734		jejuni	1	1	1	0	1	2	4	2	2	0
	F	52	jejuni	11	266	2	rural	12.0263	2.69578	0.582757	12.3312	0.337298	27.9734		jejuni	1	1	0	0	1	2	4	2	2	0
	F	64	jejuni	12	3153	2	rural	12.0263	2.69578	0.582757	12.3312	0.337298	27.9734		jejuni	1	1	0	0	1	2	4	2	2	0
	F	74	jejuni	6	475	2	rural	12.0263	2.69578	0.582757	12.3312	0.337298	27.9734		jejuni	1	1	1	0	1	2	4	2	2	0
	F	78	jejuni	12	257	2	rural	12.0263	2.69578	0.582757	12.3312	0.337298	27.9734		jejuni	1	1	0	0	1	2	4	2	2	0
	M	55	jejuni	7	696	2	rural	12.0263	2.69578	0.582757	12.3312	0.337298	27.9734		jejuni	1	0	1	0	1	2	4	2	2	0
	M	56	jejuni	10	2098	2	rural	12.0263	2.69578	0.582757	12.3312	0.337298	27.9734		jejuni	1	0	0	0	1	2	4	2	2	0
	M	57	jejuni	6	52	2	rural	12.0263	2.69578	0.582757	12.3312	0.337298	27.9734		jejuni	1	0	1	0	1	2	4	2	2	0
	F	51	jejuni	9	2030	3	urban	3.85691	0	0	2.47419	0.0353456	6.36644		jejuni	1	1	0	1	1	2	1	1	2	0
	M	41	jejuni	3	2154	3	urban	3.85691	0	0	2.47419	0.0353456	6.36644		jejuni	1	0	0	1	1	2	1	1	2	0
	F	22	jejuni	3	475	1	urban	0	0	0	0	0	0		jejuni	1	1	0	1	1	1	1	1	1	0
	F	45	jejuni	9	572	1	urban	0	0	0	0	0	0		jejuni	1	1	0	1	1	1	1	1	1	0
	F	21	jejuni	2	53	5	urban	0	0	0	0	0	0		jejuni	1	1	0	1	1	1	1	1	1	0
	F	22	jejuni	9	2294	5	urban	0	0	0	0	0	0		jejuni	1	1	0	1	1	1	1	1	1	0
	F	24	jejuni	5	2030	5	urban	0	0	0	0	0	0		jejuni	1	1	0	1	1	1	1	1	1	0
	F	37	jejuni	11	574	5	urban	0	0	0	0	0	0		jejuni	1	1	0	1	1	1	1	1	1	0
	F	43	jejuni	6	918	5	urban	0	0	0	0	0	0		jejuni	1	1	1	1	1	1	1	1	1	0
	F	21	jejuni	9	21	-2	urban	0	0	0	0	0	0		jejuni	1	1	0	1	0	1	1	1	1	0
	F	25	jejuni	1	21	-2	urban	0	0	0	0	0	0		jejuni	1	1	0	1	0	1	1	1	1	0
	F	54	jejuni	9	21	-2	urban	0	0	0	0	0	0		jejuni	1	1	0	1	0	1	1	1	1	0
	F	58	jejuni	12	44	-2	urban	0	0	0	0	0	0		jejuni	1	1	0	1	0	1	1	1	1	0
	F	69	jejuni	11	61	-2	urban	0	0	0	0	0	0		jejuni	1	1	0	1	0	1	1	1	1	0
	F	81	jejuni	4	45	-2	urban	0	0	0	0	0	0		jejuni	1	1	0	1	0	1	1	1	1	0
	M	22	jejuni	6	51	-2	urban	0	0	0	0	0	0		jejuni	1	0	1	1	0	1	1	1	1	0
	M	52	jejuni	8	45	-2	urban	0	0	0	0	0	0		jejuni	1	0	1	1	0	1	1	1	1	0
	F	48	jejuni	7	464	1	urban	0	0	0	0	0	0		jejuni	1	1	1	1	1	1	1	1	1	0
	F	72	jejuni	9	257	1	urban	0	0	0	0	0	0		jejuni	1	1	0	1	1	1	1	1	1	0
	M	52	jejuni	7	21	1	urban	0	0	0	0	0	0		jejuni	1	0	1	1	1	1	1	1	1	0
	M	59	jejuni	8	2790	1	urban	0	0	0	0	0	0		jejuni	1	0	1	1	1	1	1	1	1	0
	F	26	jejuni	7	574	6	urban	16.6351	12.2118	0.774313	18.6468	1.38306	49.6511		jejuni	1	1	1	1	1	3	4	2	2	0
	F	37	jejuni	10	257	6	urban	16.6351	12.2118	0.774313	18.6468	1.38306	49.6511		jejuni	1	1	0	1	1	3	4	2	2	0
	F	39	jejuni	1	2143	6	urban	16.6351	12.2118	0.774313	18.6468	1.38306	49.6511		jejuni	1	1	0	1	1	3	4	2	2	0
	F	83	jejuni	10	574	6	urban	16.6351	12.2118	0.774313	18.6468	1.38306	49.6511		jejuni	1	1	0	1	1	3	4	2	2	0
	M	23	jejuni	8	48	6	urban	16.6351	12.2118	0.774313	18.6468	1.38306	49.6511		jejuni	1	0	1	1	1	3	4	2	2	0
	F	32	jejuni	12	354	4	urban	0	0	0	0	0	0		jejuni	1	1	0	1	1	1	1	1	1	0
	F	42	jejuni	10	353	4	urban	0	0	0	0	0	0		jejuni	1	1	0	1	1	1	1	1	1	0
	F	7	jejuni	10	19	-5	rural	27.5595	3.5957	820.385	69.9796	0.693166	922.213		jejuni	0	1	0	0	0	3	4	4	3	0
	F	11	jejuni	12	53	-5	rural	27.5595	3.5957	820.385	69.9796	0.693166	922.213		jejuni	0	1	0	0	0	3	4	4	3	0
	F	49	jejuni	5	21	-5	rural	27.5595	3.5957	820.385	69.9796	0.693166	922.213		jejuni	1	1	0	0	0	3	4	4	3	0
	F	57	jejuni	3	50	-5	rural	27.5595	3.5957	820.385	69.9796	0.693166	922.213		jejuni	1	1	0	0	0	3	4	4	3	0
	F	58	jejuni	11	61	-5	rural	27.5595	3.5957	820.385	69.9796	0.693166	922.213		jejuni	1	1	0	0	0	3	4	4	3	0
	F	71	jejuni	3	257	-5	rural	27.5595	3.5957	820.385	69.9796	0.693166	922.213		jejuni	1	1	0	0	0	3	4	4	3	0
	M	37	jejuni	1	2140	-5	rural	27.5595	3.5957	820.385	69.9796	0.693166	922.213		jejuni	1	0	0	0	0	3	4	4	3	0
	M	61	jejuni	8	51	-5	rural	27.5595	3.5957	820.385	69.9796	0.693166	922.213		jejuni	1	0	1	0	0	3	4	4	3	0
	M	66	jejuni	9	2496	-5	rural	27.5595	3.5957	820.385	69.9796	0.693166	922.213		jejuni	1	0	0	0	0	3	4	4	3	0
	M	7	jejuni	10	50	6	rural	46.1346	146.629	4543.78	106.082	1.31704	4843.94		jejuni	0	0	0	0	1	4	4	4	4	0
	M	48	jejuni	2	574	6	rural	46.1346	146.629	4543.78	106.082	1.31704	4843.94		jejuni	1	0	0	0	1	4	4	4	4	0
	F	44	jejuni	9	2099	4	urban	0	0	0	0	0	0		jejuni	1	1	0	1	1	1	1	1	1	0
	F	50	jejuni	6	137	4	urban	0	0	0	0	0	0		jejuni	1	1	1	1	1	1	1	1	1	0
	F	51	jejuni	2	51	4	urban	0	0	0	0	0	0		jejuni	1	1	0	1	1	1	1	1	1	0
	F	70	jejuni	6	443	4	urban	0	0	0	0	0	0		jejuni	1	1	1	1	1	1	1	1	1	0
	F	74	jejuni	7	257	4	urban	0	0	0	0	0	0		jejuni	1	1	1	1	1	1	1	1	1	0
	M	20	jejuni	5	53	4	urban	0	0	0	0	0	0		jejuni	1	0	0	1	1	1	1	1	1	0
	F	33	jejuni	3	2030	7	urban	1.04709	0	0	0.671701	0.00959573	1.72838		jejuni	1	1	0	1	1	2	1	1	2	0
	F	34	jejuni	8	137	7	urban	1.04709	0	0	0.671701	0.00959573	1.72838		jejuni	1	1	1	1	1	2	1	1	2	0
	F	74	jejuni	12	475	7	urban	1.04709	0	0	0.671701	0.00959573	1.72838		jejuni	1	1	0	1	1	2	1	1	2	0
	M	54	jejuni	6	450	7	urban	1.04709	0	0	0.671701	0.00959573	1.72838		jejuni	1	0	1	1	1	2	1	1	2	0
	F	9	jejuni	4	45	-1	urban	35.2179	23.4664	1.26613	32.1719	2.78909	94.9114		jejuni	0	1	0	1	0	3	4	2	2	0
	M	38	jejuni	7	257	-1	urban	35.2179	23.4664	1.26613	32.1719	2.78909	94.9114		jejuni	1	0	1	1	0	3	4	2	2	0
	M	42	jejuni	8	50	-1	urban	35.2179	23.4664	1.26613	32.1719	2.78909	94.9114		jejuni	1	0	1	1	0	3	4	2	2	0
	M	49	jejuni	8	61	-1	urban	35.2179	23.4664	1.26613	32.1719	2.78909	94.9114		jejuni	1	0	1	1	0	3	4	2	2	0
	F	49	jejuni	12	257	1	urban	23.7585	27.9879	375.606	26.7164	1.77886	455.847		jejuni	1	1	0	1	1	3	4	4	2	0
	F	68	jejuni	9	2801	1	urban	23.7585	27.9879	375.606	26.7164	1.77886	455.847		jejuni	1	1	0	1	1	3	4	4	2	0
	F	71	jejuni	12	5	1	urban	23.7585	27.9879	375.606	26.7164	1.77886	455.847		jejuni	1	1	0	1	1	3	4	4	2	0
	M	11	jejuni	1	262	1	urban	23.7585	27.9879	375.606	26.7164	1.77886	455.847		jejuni	0	0	0	1	1	3	4	4	2	0
	M	25	jejuni	6	42	1	urban	23.7585	27.9879	375.606	26.7164	1.77886	455.847		jejuni	1	0	1	1	1	3	4	4	2	0
	M	51	jejuni	11	353	1	urban	23.7585	27.9879	375.606	26.7164	1.77886	455.847		jejuni	1	0	0	1	1	3	4	4	2	0
	M	51	jejuni	12	353	1	urban	23.7585	27.9879	375.606	26.7164	1.77886	455.847		jejuni	1	0	0	1	1	3	4	4	2	0
	F	36	jejuni	12	50	-4	rural	27.413	74.8768	1080.77	35.7705	1.27852	1220.11		jejuni	1	1	0	0	0	3	4	4	2	0
	F	46	jejuni	9	48	-4	rural	27.413	74.8768	1080.77	35.7705	1.27852	1220.11		jejuni	1	1	0	0	0	3	4	4	2	0
	F	57	jejuni	6	45	-4	rural	27.413	74.8768	1080.77	35.7705	1.27852	1220.11		jejuni	1	1	1	0	0	3	4	4	2	0
	M	46	jejuni	1	122	-4	rural	27.413	74.8768	1080.77	35.7705	1.27852	1220.11		jejuni	1	0	0	0	0	3	4	4	2	0
	F	21	jejuni	9	572	5	urban	2.33523	0	0	1.49797	0.0213996	3.85461		jejuni	1	1	0	1	1	2	1	1	2	0
	M	23	jejuni	12	583	5	urban	2.33523	0	0	1.49797	0.0213996	3.85461		jejuni	1	0	0	1	1	2	1	1	2	0
	M	41	jejuni	9	2110	5	urban	2.33523	0	0	1.49797	0.0213996	3.85461		jejuni	1	0	0	1	1	2	1	1	2	0
	M	44	jejuni	1	21	5	urban	2.33523	0	0	1.49797	0.0213996	3.85461		jejuni	1	0	0	1	1	2	1	1	2	0
	F	57	jejuni	9	45	-1	urban	3.46898	0	0	2.22523	0.031789	5.726		jejuni	1	1	0	1	0	2	1	1	2	0
	F	69	jejuni	9	48	-1	urban	3.46898	0	0	2.22523	0.031789	5.726		jejuni	1	1	0	1	0	2	1	1	2	0
	M	19	jejuni	5	21	-1	urban	3.46898	0	0	2.22523	0.031789	5.726		jejuni	0	0	0	1	0	2	1	1	2	0
	M	54	jejuni	9	19	-1	urban	3.46898	0	0	2.22523	0.031789	5.726		jejuni	1	0	0	1	0	2	1	1	2	0
	M	61	jejuni	9	2496	-1	urban	3.46898	0	0	2.22523	0.031789	5.726		jejuni	1	0	0	1	0	2	1	1	2	0
	M	62	jejuni	6	257	-1	urban	3.46898	0	0	2.22523	0.031789	5.726		jejuni	1	0	1	1	0	2	1	1	2	0
	F	20	jejuni	7	19	6	urban	30.571	193.704	1.41065	4.85836	2.95084	233.494		jejuni	1	1	1	1	1	3	4	2	2	0
	F	44	jejuni	7	354	6	urban	30.571	193.704	1.41065	4.85836	2.95084	233.494		jejuni	1	1	1	1	1	3	4	2	2	0
	F	54	jejuni	6	21	6	urban	30.571	193.704	1.41065	4.85836	2.95084	233.494		jejuni	1	1	1	1	1	3	4	2	2	0
	M	18	jejuni	6	61	6	urban	30.571	193.704	1.41065	4.85836	2.95084	233.494		jejuni	0	0	1	1	1	3	4	2	2	0
	M	38	jejuni	9	270	6	urban	30.571	193.704	1.41065	4.85836	2.95084	233.494		jejuni	1	0	0	1	1	3	4	2	2	0
	F	31	jejuni	6	2030	4	urban	51.8315	117.553	1500.67	24.8381	3.15948	1698.05		jejuni	1	1	1	1	1	4	4	4	2	0
	F	69	jejuni	4	48	4	urban	51.8315	117.553	1500.67	24.8381	3.15948	1698.05		jejuni	1	1	0	1	1	4	4	4	2	0
	M	33	jejuni	12	257	4	urban	51.8315	117.553	1500.67	24.8381	3.15948	1698.05		jejuni	1	0	0	1	1	4	4	4	2	0
	M	54	jejuni	11	45	4	urban	51.8315	117.553	1500.67	24.8381	3.15948	1698.05		jejuni	1	0	0	1	1	4	4	4	2	0
	M	57	jejuni	6	45	4	urban	51.8315	117.553	1500.67	24.8381	3.15948	1698.05		jejuni	1	0	1	1	1	4	4	4	2	0
	M	70	jejuni	8	573	4	urban	51.8315	117.553	1500.67	24.8381	3.15948	1698.05		jejuni	1	0	1	1	1	4	4	4	2	0
	F	23	jejuni	4	354	-4	urban	12.2919	76.0549	0.579866	5.35103	0.747122	95.0248		jejuni	1	1	0	1	0	2	4	2	2	0
	F	77	jejuni	3	206	-4	urban	12.2919	76.0549	0.579866	5.35103	0.747122	95.0248		jejuni	1	1	0	1	0	2	4	2	2	0
	F	82	jejuni	2	19	-4	urban	12.2919	76.0549	0.579866	5.35103	0.747122	95.0248		jejuni	1	1	0	1	0	2	4	2	2	0
	M	23	jejuni	12	257	-4	urban	12.2919	76.0549	0.579866	5.35103	0.747122	95.0248		jejuni	1	0	0	1	0	2	4	2	2	0
	M	76	jejuni	7	21	-4	urban	12.2919	76.0549	0.579866	5.35103	0.747122	95.0248		jejuni	1	0	1	1	0	2	4	2	2	0
	F	36	jejuni	2	2033	-4	urban	10.8152	208.368	1.58867	0	1.83744	222.61		jejuni	1	1	0	1	0	2	4	3	1	0
	F	38	jejuni	4	2121	-4	urban	10.8152	208.368	1.58867	0	1.83744	222.61		jejuni	1	1	0	1	0	2	4	3	1	0
	F	47	jejuni	7	2136	-4	urban	10.8152	208.368	1.58867	0	1.83744	222.61		jejuni	1	1	1	1	0	2	4	3	1	0
	F	49	jejuni	11	583	-4	urban	10.8152	208.368	1.58867	0	1.83744	222.61		jejuni	1	1	0	1	0	2	4	3	1	0
	F	71	jejuni	5	273	-4	urban	10.8152	208.368	1.58867	0	1.83744	222.61		jejuni	1	1	0	1	0	2	4	3	1	0
	M	22	jejuni	8	3173	-4	urban	10.8152	208.368	1.58867	0	1.83744	222.61		jejuni	1	0	1	1	0	2	4	3	1	0
	M	26	jejuni	7	2365	-4	urban	10.8152	208.368	1.58867	0	1.83744	222.61		jejuni	1	0	1	1	0	2	4	3	1	0
	M	54	jejuni	2	257	-4	urban	10.8152	208.368	1.58867	0	1.83744	222.61		jejuni	1	0	0	1	0	2	4	3	1	0
	M	72	jejuni	1	446	-4	urban	10.8152	208.368	1.58867	0	1.83744	222.61		jejuni	1	0	0	1	0	2	4	3	1	0
	F	80	jejuni	3	52	-4	rural	26.9216	158.658	817.562	36.5581	3.72645	1043.43		jejuni	1	1	0	0	0	3	4	4	3	0
	M	16	jejuni	6	53	-4	rural	26.9216	158.658	817.562	36.5581	3.72645	1043.43		jejuni	0	0	1	0	0	3	4	4	3	0
	M	17	jejuni	6	2185	-4	rural	26.9216	158.658	817.562	36.5581	3.72645	1043.43		jejuni	0	0	1	0	0	3	4	4	3	0
	M	22	jejuni	3	51	-4	rural	26.9216	158.658	817.562	36.5581	3.72645	1043.43		jejuni	1	0	0	0	0	3	4	4	3	0
	M	40	jejuni	6	22	-4	rural	26.9216	158.658	817.562	36.5581	3.72645	1043.43		jejuni	1	0	1	0	0	3	4	4	3	0
	M	51	jejuni	12	2030	-4	rural	26.9216	158.658	817.562	36.5581	3.72645	1043.43		jejuni	1	0	0	0	0	3	4	4	3	0
	M	65	jejuni	7	3167	-4	rural	26.9216	158.658	817.562	36.5581	3.72645	1043.43		jejuni	1	0	1	0	0	3	4	4	3	0
	M	83	jejuni	8	257	-4	rural	26.9216	158.658	817.562	36.5581	3.72645	1043.43		jejuni	1	0	1	0	0	3	4	4	3	0
	F	11	jejuni	1	262	-4	urban	6.96726	42.0271	2124.85	15.5017	1.66532	2191.02		jejuni	0	1	0	1	0	2	4	4	2	0
	F	38	jejuni	7	52	-4	urban	6.96726	42.0271	2124.85	15.5017	1.66532	2191.02		jejuni	1	1	1	1	0	2	4	4	2	0
	F	46	jejuni	5	2030	-4	urban	6.96726	42.0271	2124.85	15.5017	1.66532	2191.02		jejuni	1	1	0	1	0	2	4	4	2	0
	F	50	jejuni	7	21	-4	urban	6.96726	42.0271	2124.85	15.5017	1.66532	2191.02		jejuni	1	1	1	1	0	2	4	4	2	0
	F	78	jejuni	7	48	-4	urban	6.96726	42.0271	2124.85	15.5017	1.66532	2191.02		jejuni	1	1	1	1	0	2	4	4	2	0
	M	24	jejuni	5	573	-4	urban	6.96726	42.0271	2124.85	15.5017	1.66532	2191.02		jejuni	1	0	0	1	0	2	4	4	2	0
	M	43	jejuni	11	775	-4	urban	6.96726	42.0271	2124.85	15.5017	1.66532	2191.02		jejuni	1	0	0	1	0	2	4	4	2	0
	M	53	jejuni	12	918	-4	urban	6.96726	42.0271	2124.85	15.5017	1.66532	2191.02		jejuni	1	0	0	1	0	2	4	4	2	0
	M	72	jejuni	7	257	-4	urban	6.96726	42.0271	2124.85	15.5017	1.66532	2191.02		jejuni	1	0	1	1	0	2	4	4	2	0
	F	69	jejuni	11	2110	-5	urban	42.2518	65.4029	347.749	95.5518	1.1619	552.117		jejuni	1	1	0	1	0	4	4	4	3	0
	F	77	jejuni	10	257	-5	urban	42.2518	65.4029	347.749	95.5518	1.1619	552.117		jejuni	1	1	0	1	0	4	4	4	3	0
	M	39	jejuni	6	61	-5	urban	42.2518	65.4029	347.749	95.5518	1.1619	552.117		jejuni	1	0	1	1	0	4	4	4	3	0
	M	45	jejuni	7	45	-5	urban	42.2518	65.4029	347.749	95.5518	1.1619	552.117		jejuni	1	0	1	1	0	4	4	4	3	0
	M	51	jejuni	10	273	-5	urban	42.2518	65.4029	347.749	95.5518	1.1619	552.117		jejuni	1	0	0	1	0	4	4	4	3	0
	F	25	jejuni	7	48	-2	urban	26.4075	58.8881	2619.33	18.9003	1.18453	2724.71		jejuni	1	1	1	1	0	3	4	4	2	0
	F	57	jejuni	5	21	-2	urban	26.4075	58.8881	2619.33	18.9003	1.18453	2724.71		jejuni	1	1	0	1	0	3	4	4	2	0
	M	13	jejuni	2	1457	-2	urban	26.4075	58.8881	2619.33	18.9003	1.18453	2724.71		jejuni	0	0	0	1	0	3	4	4	2	0
	M	28	jejuni	6	53	-2	urban	26.4075	58.8881	2619.33	18.9003	1.18453	2724.71		jejuni	1	0	1	1	0	3	4	4	2	0
	M	38	jejuni	6	354	-2	urban	26.4075	58.8881	2619.33	18.9003	1.18453	2724.71		jejuni	1	0	1	1	0	3	4	4	2	0
	M	93	jejuni	7	141	-2	urban	26.4075	58.8881	2619.33	18.9003	1.18453	2724.71		jejuni	1	0	1	1	0	3	4	4	2	0
	F	4	jejuni	7	19	-1	rural	54.0681	16.7287	1052.67	70.0705	0.636125	1194.17		jejuni	0	1	1	0	0	4	4	4	3	0
	F	8	jejuni	7	19	-1	rural	54.0681	16.7287	1052.67	70.0705	0.636125	1194.17		jejuni	0	1	1	0	0	4	4	4	3	0
	F	31	jejuni	3	475	-1	rural	54.0681	16.7287	1052.67	70.0705	0.636125	1194.17		jejuni	1	1	0	0	0	4	4	4	3	0
	F	59	jejuni	11	42	-1	rural	54.0681	16.7287	1052.67	70.0705	0.636125	1194.17		jejuni	1	1	0	0	0	4	4	4	3	0
	M	64	jejuni	11	523	-1	rural	54.0681	16.7287	1052.67	70.0705	0.636125	1194.17		jejuni	1	0	0	0	0	4	4	4	3	0
	F	41	jejuni	12	574	-2	rural	39.1142	17.482	4235.48	18.0194	0.671408	4310.77		jejuni	1	1	0	0	0	3	4	4	2	0
	F	62	jejuni	10	305	-2	rural	39.1142	17.482	4235.48	18.0194	0.671408	4310.77		jejuni	1	1	0	0	0	3	4	4	2	0
	F	63	jejuni	9	574	-2	rural	39.1142	17.482	4235.48	18.0194	0.671408	4310.77		jejuni	1	1	0	0	0	3	4	4	2	0
	F	63	jejuni	11	2106	-2	rural	39.1142	17.482	4235.48	18.0194	0.671408	4310.77		jejuni	1	1	0	0	0	3	4	4	2	0
	F	66	jejuni	12	573	-2	rural	39.1142	17.482	4235.48	18.0194	0.671408	4310.77		jejuni	1	1	0	0	0	3	4	4	2	0
	F	67	jejuni	3	257	-2	rural	39.1142	17.482	4235.48	18.0194	0.671408	4310.77		jejuni	1	1	0	0	0	3	4	4	2	0
	M	44	jejuni	9	19	-2	rural	39.1142	17.482	4235.48	18.0194	0.671408	4310.77		jejuni	1	0	0	0	0	3	4	4	2	0
	M	65	jejuni	7	51	-2	rural	39.1142	17.482	4235.48	18.0194	0.671408	4310.77		jejuni	1	0	1	0	0	3	4	4	2	0
	M	68	jejuni	8	21	-2	rural	39.1142	17.482	4235.48	18.0194	0.671408	4310.77		jejuni	1	0	1	0	0	3	4	4	2	0
	M	78	jejuni	3	573	-2	rural	39.1142	17.482	4235.48	18.0194	0.671408	4310.77		jejuni	1	0	0	0	0	3	4	4	2	0
	M	81	jejuni	8	267	-2	rural	39.1142	17.482	4235.48	18.0194	0.671408	4310.77		jejuni	1	0	1	0	0	3	4	4	2	0
	F	20	jejuni	11	21	-3	rural	35.9966	4.87842	342.239	66.6078	1.46432	451.186		jejuni	1	1	0	0	0	3	4	4	3	0
	F	63	jejuni	1	257	-3	rural	35.9966	4.87842	342.239	66.6078	1.46432	451.186		jejuni	1	1	0	0	0	3	4	4	3	0
	F	64	jejuni	12	257	-3	rural	35.9966	4.87842	342.239	66.6078	1.46432	451.186		jejuni	1	1	0	0	0	3	4	4	3	0
	M	38	jejuni	8	658	-3	rural	35.9966	4.87842	342.239	66.6078	1.46432	451.186		jejuni	1	0	1	0	0	3	4	4	3	0
	F	51	jejuni	2	583	-3	rural	11.4163	0.310824	74.7106	76.9693	0.359531	163.767		jejuni	1	1	0	0	0	2	3	3	3	0
	M	57	jejuni	9	61	-3	rural	11.4163	0.310824	74.7106	76.9693	0.359531	163.767		jejuni	1	0	0	0	0	2	3	3	3	0
	F	70	jejuni	6	257	-2	rural	28.2074	14.1462	657.917	119.755	0.570824	820.596		jejuni	1	1	1	0	0	3	4	4	4	0
	M	38	jejuni	9	475	-2	rural	28.2074	14.1462	657.917	119.755	0.570824	820.596		jejuni	1	0	0	0	0	3	4	4	4	0
	F	26	jejuni	12	574	-2	rural	44.8863	18.9611	121.927	39.1637	0.407315	225.346		jejuni	1	1	0	0	0	4	4	4	3	0
	F	28	jejuni	12	257	-2	rural	44.8863	18.9611	121.927	39.1637	0.407315	225.346		jejuni	1	1	0	0	0	4	4	4	3	0
	M	19	jejuni	8	19	-2	rural	44.8863	18.9611	121.927	39.1637	0.407315	225.346		jejuni	0	0	1	0	0	4	4	4	3	0
	M	32	jejuni	12	51	-2	rural	44.8863	18.9611	121.927	39.1637	0.407315	225.346		jejuni	1	0	0	0	0	4	4	4	3	0
	M	32	jejuni	12	262	-2	rural	44.8863	18.9611	121.927	39.1637	0.407315	225.346		jejuni	1	0	0	0	0	4	4	4	3	0
	M	33	jejuni	12	257	-2	rural	44.8863	18.9611	121.927	39.1637	0.407315	225.346		jejuni	1	0	0	0	0	4	4	4	3	0
	M	38	jejuni	12	574	-2	rural	44.8863	18.9611	121.927	39.1637	0.407315	225.346		jejuni	1	0	0	0	0	4	4	4	3	0
	M	38	jejuni	5	475	-2	rural	44.8863	18.9611	121.927	39.1637	0.407315	225.346		jejuni	1	0	0	0	0	4	4	4	3	0
	M	50	jejuni	2	2321	-2	rural	44.8863	18.9611	121.927	39.1637	0.407315	225.346		jejuni	1	0	0	0	0	4	4	4	3	0
	F	35	jejuni	12	574	-4	rural	11.5123	11.5866	161.134	56.4275	0.112259	240.773		jejuni	1	1	0	0	0	2	4	4	3	0
	F	37	jejuni	7	233	-4	rural	11.5123	11.5866	161.134	56.4275	0.112259	240.773		jejuni	1	1	1	0	0	2	4	4	3	0
	M	36	jejuni	12	51	-4	rural	11.5123	11.5866	161.134	56.4275	0.112259	240.773		jejuni	1	0	0	0	0	2	4	4	3	0
	M	44	jejuni	9	2367	-4	rural	11.5123	11.5866	161.134	56.4275	0.112259	240.773		jejuni	1	0	0	0	0	2	4	4	3	0
	M	53	jejuni	6	262	-4	rural	11.5123	11.5866	161.134	56.4275	0.112259	240.773		jejuni	1	0	1	0	0	2	4	4	3	0
	M	72	jejuni	12	2042	-4	rural	11.5123	11.5866	161.134	56.4275	0.112259	240.773		jejuni	1	0	0	0	0	2	4	4	3	0
	M	58	jejuni	7	45	-2	rural	13.8351	0.000148084	0.410427	155.727	1.03191	171.004		jejuni	1	0	1	0	0	2	2	2	4	0
	F	4	jejuni	4	883	-1	rural	51.7919	0.0127484	40.0064	134.408	0.98019	227.199		jejuni	0	1	0	0	0	4	2	3	4	0
	F	65	jejuni	9	990	-1	rural	51.7919	0.0127484	40.0064	134.408	0.98019	227.199		jejuni	1	1	0	0	0	4	2	3	4	0
	M	10	jejuni	8	677	-1	rural	51.7919	0.0127484	40.0064	134.408	0.98019	227.199		jejuni	0	0	1	0	0	4	2	3	4	0
	M	21	jejuni	5	25	-1	rural	51.7919	0.0127484	40.0064	134.408	0.98019	227.199		jejuni	1	0	0	0	0	4	2	3	4	0
	M	36	jejuni	5	572	-1	rural	51.7919	0.0127484	40.0064	134.408	0.98019	227.199		jejuni	1	0	0	0	0	4	2	3	4	0
	M	61	jejuni	7	21	-1	rural	51.7919	0.0127484	40.0064	134.408	0.98019	227.199		jejuni	1	0	1	0	0	4	2	3	4	0
	M	62	jejuni	6	1395	-1	rural	51.7919	0.0127484	40.0064	134.408	0.98019	227.199		jejuni	1	0	1	0	0	4	2	3	4	0
	M	62	jejuni	7	42	-1	rural	51.7919	0.0127484	40.0064	134.408	0.98019	227.199		jejuni	1	0	1	0	0	4	2	3	4	0
	M	67	jejuni	6	262	-1	rural	51.7919	0.0127484	40.0064	134.408	0.98019	227.199		jejuni	1	0	1	0	0	4	2	3	4	0
	F	72	jejuni	11	52	-2	rural	113.409	7.602	29.143	202.426	0.709221	353.29		jejuni	1	1	0	0	0	4	4	3	4	0
	M	1	jejuni	7	273	-2	rural	113.409	7.602	29.143	202.426	0.709221	353.29		jejuni	0	0	1	0	0	4	4	3	4	0
	M	18	jejuni	7	21	-2	rural	113.409	7.602	29.143	202.426	0.709221	353.29		jejuni	0	0	1	0	0	4	4	3	4	0
	M	61	jejuni	6	257	-2	rural	113.409	7.602	29.143	202.426	0.709221	353.29		jejuni	1	0	1	0	0	4	4	3	4	0
	F	3	jejuni	2	436	-1	rural	32.9706	2.35467	1.27942	173.735	0.148535	210.489		jejuni	0	1	0	0	0	3	3	2	4	0
	F	7	jejuni	5	21	-1	rural	32.9706	2.35467	1.27942	173.735	0.148535	210.489		jejuni	0	1	0	0	0	3	3	2	4	0
	F	64	jejuni	11	257	-1	rural	32.9706	2.35467	1.27942	173.735	0.148535	210.489		jejuni	1	1	0	0	0	3	3	2	4	0
	M	25	jejuni	9	25	-1	rural	32.9706	2.35467	1.27942	173.735	0.148535	210.489		jejuni	1	0	0	0	0	3	3	2	4	0
	M	61	jejuni	11	61	-1	rural	32.9706	2.35467	1.27942	173.735	0.148535	210.489		jejuni	1	0	0	0	0	3	3	2	4	0
	F	52	jejuni	6	137	-2	rural	102.64	0.429101	463.698	235.063	0.903811	802.733		jejuni	1	1	1	0	0	4	3	4	4	0
	M	29	jejuni	6	19	-2	rural	102.64	0.429101	463.698	235.063	0.903811	802.733		jejuni	1	0	1	0	0	4	3	4	4	0
	F	58	jejuni	10	257	4	urban	43.006	0.138935	429.927	22.791	0.750251	496.613		jejuni	1	1	0	1	1	4	3	4	2	0
	M	46	jejuni	6	2170	0	rural	86.9986	0.0130815	53.02	61.0479	0.772453	201.852		jejuni	1	0	1	0	1	4	2	3	3	0
	M	68	jejuni	11	61	0	rural	86.9986	0.0130815	53.02	61.0479	0.772453	201.852		jejuni	1	0	0	0	1	4	2	3	3	0
	F	31	jejuni	6	25	0	rural	99.1565	0.672563	51.3783	77.0249	1.53117	229.763		jejuni	1	1	1	0	1	4	3	3	3	0
	M	27	jejuni	9	2034	0	rural	99.1565	0.672563	51.3783	77.0249	1.53117	229.763		jejuni	1	0	0	0	1	4	3	3	3	0
	M	78	jejuni	2	19	0	rural	99.1565	0.672563	51.3783	77.0249	1.53117	229.763		jejuni	1	0	0	0	1	4	3	3	3	0
	F	33	jejuni	5	257	-3	rural	79.8404	0.00338139	6.92327	165.82	1.05051	253.638		jejuni	1	1	0	0	0	4	2	3	4	0
	F	36	jejuni	7	21	-3	rural	79.8404	0.00338139	6.92327	165.82	1.05051	253.638		jejuni	1	1	1	0	0	4	2	3	4	0
	F	72	jejuni	2	883	-3	rural	79.8404	0.00338139	6.92327	165.82	1.05051	253.638		jejuni	1	1	0	0	0	4	2	3	4	0
	M	34	jejuni	5	42	-3	rural	79.8404	0.00338139	6.92327	165.82	1.05051	253.638		jejuni	1	0	0	0	0	4	2	3	4	0
	M	43	jejuni	6	50	-3	rural	79.8404	0.00338139	6.92327	165.82	1.05051	253.638		jejuni	1	0	1	0	0	4	2	3	4	0
	M	64	jejuni	6	400	-3	rural	79.8404	0.00338139	6.92327	165.82	1.05051	253.638		jejuni	1	0	1	0	0	4	2	3	4	0
	M	75	jejuni	3	52	-3	rural	79.8404	0.00338139	6.92327	165.82	1.05051	253.638		jejuni	1	0	0	0	0	4	2	3	4	0
	M	80	jejuni	12	48	-3	rural	79.8404	0.00338139	6.92327	165.82	1.05051	253.638		jejuni	1	0	0	0	0	4	2	3	4	0
	M	85	jejuni	12	257	-3	rural	79.8404	0.00338139	6.92327	165.82	1.05051	253.638		jejuni	1	0	0	0	0	4	2	3	4	0
	F	10	jejuni	4	19	-1	rural	9.07367	0.187913	3.80518	156.714	0.0969981	169.878		jejuni	0	1	0	0	0	2	3	3	4	0
	M	59	jejuni	1	572	-1	rural	9.07367	0.187913	3.80518	156.714	0.0969981	169.878		jejuni	1	0	0	0	0	2	3	3	4	0
	M	67	jejuni	4	25	-1	rural	9.07367	0.187913	3.80518	156.714	0.0969981	169.878		jejuni	1	0	0	0	0	2	3	3	4	0
	F	2	jejuni	6	945	-3	rural	93.534	0.149203	81.9413	116.358	1.00848	292.991		jejuni	0	1	1	0	0	4	3	3	4	0
	F	17	jejuni	10	574	-3	rural	93.534	0.149203	81.9413	116.358	1.00848	292.991		jejuni	0	1	0	0	0	4	3	3	4	0
	F	51	jejuni	8	775	-3	rural	93.534	0.149203	81.9413	116.358	1.00848	292.991		jejuni	1	1	1	0	0	4	3	3	4	0
	F	62	jejuni	7	257	-3	rural	93.534	0.149203	81.9413	116.358	1.00848	292.991		jejuni	1	1	1	0	0	4	3	3	4	0
	F	68	jejuni	12	2136	-3	rural	93.534	0.149203	81.9413	116.358	1.00848	292.991		jejuni	1	1	0	0	0	4	3	3	4	0
	M	14	jejuni	1	354	-3	rural	93.534	0.149203	81.9413	116.358	1.00848	292.991		jejuni	0	0	0	0	0	4	3	3	4	0
	M	23	jejuni	2	19	-3	rural	93.534	0.149203	81.9413	116.358	1.00848	292.991		jejuni	1	0	0	0	0	4	3	3	4	0
	M	35	jejuni	8	48	-3	rural	93.534	0.149203	81.9413	116.358	1.00848	292.991		jejuni	1	0	1	0	0	4	3	3	4	0
	M	38	jejuni	7	1079	-3	rural	93.534	0.149203	81.9413	116.358	1.00848	292.991		jejuni	1	0	1	0	0	4	3	3	4	0
	M	41	jejuni	6	21	-3	rural	93.534	0.149203	81.9413	116.358	1.00848	292.991		jejuni	1	0	1	0	0	4	3	3	4	0
	M	44	jejuni	8	262	-3	rural	93.534	0.149203	81.9413	116.358	1.00848	292.991		jejuni	1	0	1	0	0	4	3	3	4	0
	F	64	jejuni	11	354	0	rural	57.2905	1.13627	5.74976	45.9849	0.504243	110.666		jejuni	1	1	0	0	1	4	3	3	3	0
	M	36	jejuni	1	122	0	rural	57.2905	1.13627	5.74976	45.9849	0.504243	110.666		jejuni	1	0	0	0	1	4	3	3	3	0
	M	2	jejuni	6	45	3	rural	88.8173	0.00676412	48.725	231.53	0.258212	369.337		jejuni	0	0	1	0	1	4	2	3	4	0
	M	47	jejuni	3	48	3	rural	88.8173	0.00676412	48.725	231.53	0.258212	369.337		jejuni	1	0	0	0	1	4	2	3	4	0
	F	51	jejuni	8	464	-1	urban	19.5409	0.0631492	195.349	10.3557	0.340876	225.65		jejuni	1	1	1	1	0	3	3	4	2	0
	M	46	jejuni	2	46	-1	urban	19.5409	0.0631492	195.349	10.3557	0.340876	225.65		jejuni	1	0	0	1	0	3	3	4	2	0
	M	70	jejuni	7	19	-1	urban	19.5409	0.0631492	195.349	10.3557	0.340876	225.65		jejuni	1	0	1	1	0	3	3	4	2	0
	F	21	jejuni	7	400	-3	rural	76.7718	0.112354	129.729	101.457	0.536083	308.606		jejuni	1	1	1	0	0	4	3	4	4	0
	F	34	jejuni	3	2156	-3	rural	76.7718	0.112354	129.729	101.457	0.536083	308.606		jejuni	1	1	0	0	0	4	3	4	4	0
	M	18	jejuni	7	508	-3	rural	76.7718	0.112354	129.729	101.457	0.536083	308.606		jejuni	0	0	1	0	0	4	3	4	4	0
	M	52	jejuni	7	257	-3	rural	76.7718	0.112354	129.729	101.457	0.536083	308.606		jejuni	1	0	1	0	0	4	3	4	4	0
	F	17	jejuni	6	2030	3	rural	96.9691	0.00071094	77.5805	111.931	0.556317	287.038		jejuni	0	1	1	0	1	4	2	3	4	0
	F	19	jejuni	7	45	3	rural	96.9691	0.00071094	77.5805	111.931	0.556317	287.038		jejuni	0	1	1	0	1	4	2	3	4	0
	F	54	jejuni	10	257	3	rural	96.9691	0.00071094	77.5805	111.931	0.556317	287.038		jejuni	1	1	0	0	1	4	2	3	4	0
	F	59	jejuni	6	2030	3	rural	96.9691	0.00071094	77.5805	111.931	0.556317	287.038		jejuni	1	1	1	0	1	4	2	3	4	0
	M	2	jejuni	1	262	3	rural	96.9691	0.00071094	77.5805	111.931	0.556317	287.038		jejuni	0	0	0	0	1	4	2	3	4	0
	M	3	jejuni	7	334	3	rural	96.9691	0.00071094	77.5805	111.931	0.556317	287.038		jejuni	0	0	1	0	1	4	2	3	4	0
	M	41	jejuni	6	334	3	rural	96.9691	0.00071094	77.5805	111.931	0.556317	287.038		jejuni	1	0	1	0	1	4	2	3	4	0
	M	63	jejuni	7	354	3	rural	96.9691	0.00071094	77.5805	111.931	0.556317	287.038		jejuni	1	0	1	0	1	4	2	3	4	0
	M	70	jejuni	6	354	3	rural	96.9691	0.00071094	77.5805	111.931	0.556317	287.038		jejuni	1	0	1	0	1	4	2	3	4	0
	F	62	jejuni	12	257	-2	rural	49.6886	6.95436	452.874	333.381	0.0718167	842.97		jejuni	1	1	0	0	0	4	4	4	4	0
	M	28	jejuni	8	21	-2	rural	49.6886	6.95436	452.874	333.381	0.0718167	842.97		jejuni	1	0	1	0	0	4	4	4	4	0
	M	55	jejuni	12	206	-2	rural	49.6886	6.95436	452.874	333.381	0.0718167	842.97		jejuni	1	0	0	0	0	4	4	4	4	0
	F	48	jejuni	9	436	-2	rural	24.4191	9.89377	640.423	258.247	0.0914893	933.075		jejuni	1	1	0	0	0	3	4	4	4	0
	F	19	jejuni	8	262	4	rural	26.472	0.00613088	100.359	255.903	0.0465653	382.787		jejuni	0	1	1	0	1	3	2	4	4	0
	F	38	jejuni	8	50	4	rural	26.472	0.00613088	100.359	255.903	0.0465653	382.787		jejuni	1	1	1	0	1	3	2	4	4	0
	M	42	jejuni	5	21	4	rural	26.472	0.00613088	100.359	255.903	0.0465653	382.787		jejuni	1	0	0	0	1	3	2	4	4	0
	M	2	jejuni	4	21	-1	rural	65.1803	0.166129	278.65	105.714	0.367521	450.078		jejuni	0	0	0	0	0	4	3	4	4	0
	M	16	jejuni	6	2198	-1	rural	65.1803	0.166129	278.65	105.714	0.367521	450.078		jejuni	0	0	1	0	0	4	3	4	4	0
	M	34	jejuni	8	21	-1	rural	65.1803	0.166129	278.65	105.714	0.367521	450.078		jejuni	1	0	1	0	0	4	3	4	4	0
	M	53	jejuni	7	2201	-1	rural	65.1803	0.166129	278.65	105.714	0.367521	450.078		jejuni	1	0	1	0	0	4	3	4	4	0
	M	59	jejuni	8	53	-1	rural	65.1803	0.166129	278.65	105.714	0.367521	450.078		jejuni	1	0	1	0	0	4	3	4	4	0
	M	64	jejuni	7	82	-1	rural	65.1803	0.166129	278.65	105.714	0.367521	450.078		jejuni	1	0	1	0	0	4	3	4	4	0
	M	66	jejuni	8	42	-1	rural	65.1803	0.166129	278.65	105.714	0.367521	450.078		jejuni	1	0	1	0	0	4	3	4	4	0
	F	22	jejuni	5	257	-1	rural	139.21	0.0219588	126.466	172.156	0.40563	438.259		jejuni	1	1	0	0	0	4	2	4	4	0
	F	75	jejuni	1	354	-1	rural	139.21	0.0219588	126.466	172.156	0.40563	438.259		jejuni	1	1	0	0	0	4	2	4	4	0
	M	52	jejuni	10	19	-1	rural	139.21	0.0219588	126.466	172.156	0.40563	438.259		jejuni	1	0	0	0	0	4	2	4	4	0
	M	57	jejuni	7	44	-1	rural	139.21	0.0219588	126.466	172.156	0.40563	438.259		jejuni	1	0	1	0	0	4	2	4	4	0
	M	60	jejuni	12	354	-1	rural	139.21	0.0219588	126.466	172.156	0.40563	438.259		jejuni	1	0	0	0	0	4	2	4	4	0
	M	35	jejuni	9	21	-3	rural	27.4627	0.0167751	26.663	163.805	0.203599	218.151		jejuni	1	0	0	0	0	3	2	3	4	0
	M	43	jejuni	12	574	-3	rural	27.4627	0.0167751	26.663	163.805	0.203599	218.151		jejuni	1	0	0	0	0	3	2	3	4	0
	M	52	jejuni	11	21	-3	rural	27.4627	0.0167751	26.663	163.805	0.203599	218.151		jejuni	1	0	0	0	0	3	2	3	4	0
	F	19	jejuni	4	21	-2	rural	42.3766	0.973118	38.1408	197.808	0.11337	279.412		jejuni	0	1	0	0	0	4	3	3	4	0
	F	40	jejuni	8	53	-2	rural	42.3766	0.973118	38.1408	197.808	0.11337	279.412		jejuni	1	1	1	0	0	4	3	3	4	0
	F	52	jejuni	5	2165	-2	rural	42.3766	0.973118	38.1408	197.808	0.11337	279.412		jejuni	1	1	0	0	0	4	3	3	4	0
	F	70	jejuni	11	42	-2	rural	42.3766	0.973118	38.1408	197.808	0.11337	279.412		jejuni	1	1	0	0	0	4	3	3	4	0
	M	45	jejuni	11	257	-2	rural	42.3766	0.973118	38.1408	197.808	0.11337	279.412		jejuni	1	0	0	0	0	4	3	3	4	0
	M	45	jejuni	4	206	-2	rural	42.3766	0.973118	38.1408	197.808	0.11337	279.412		jejuni	1	0	0	0	0	4	3	3	4	0
	M	68	jejuni	9	353	-2	rural	42.3766	0.973118	38.1408	197.808	0.11337	279.412		jejuni	1	0	0	0	0	4	3	3	4	0
	M	82	jejuni	11	432	-2	rural	42.3766	0.973118	38.1408	197.808	0.11337	279.412		jejuni	1	0	0	0	0	4	3	3	4	0
	F	78	jejuni	10	2096	0	rural	13.8794	0.00146624	0.906582	35.2461	0.27817	50.3117		jejuni	1	1	0	0	1	2	2	2	2	0
	F	79	jejuni	2	257	0	rural	13.8794	0.00146624	0.906582	35.2461	0.27817	50.3117		jejuni	1	1	0	0	1	2	2	2	2	0
	M	32	jejuni	6	324	0	rural	13.8794	0.00146624	0.906582	35.2461	0.27817	50.3117		jejuni	1	0	1	0	1	2	2	2	2	0
	F	5	jejuni	5	45	0	rural	17.8076	0	1.11001	221.827	0.408808	241.154		jejuni	0	1	0	0	1	3	1	2	4	0
	F	66	jejuni	7	573	0	rural	17.8076	0	1.11001	221.827	0.408808	241.154		jejuni	1	1	1	0	1	3	1	2	4	0
	M	52	jejuni	6	607	0	rural	17.8076	0	1.11001	221.827	0.408808	241.154		jejuni	1	0	1	0	1	3	1	2	4	0
	F	42	jejuni	9	5	1	rural	150.152	0.24675	186.82	62.6119	0.222092	400.053		jejuni	1	1	0	0	1	4	3	4	3	0
	F	63	jejuni	4	52	1	rural	150.152	0.24675	186.82	62.6119	0.222092	400.053		jejuni	1	1	0	0	1	4	3	4	3	0
	F	4	jejuni	4	38	-2	rural	114.712	23.0845	11.166	213.246	0.415701	362.624		jejuni	0	1	0	0	0	4	4	3	4	0
	F	79	jejuni	6	19	-2	rural	114.712	23.0845	11.166	213.246	0.415701	362.624		jejuni	1	1	1	0	0	4	4	3	4	0
	M	14	jejuni	6	61	-2	rural	114.712	23.0845	11.166	213.246	0.415701	362.624		jejuni	0	0	1	0	0	4	4	3	4	0
	M	45	jejuni	3	51	-2	rural	114.712	23.0845	11.166	213.246	0.415701	362.624		jejuni	1	0	0	0	0	4	4	3	4	0
	M	55	jejuni	12	45	-2	rural	114.712	23.0845	11.166	213.246	0.415701	362.624		jejuni	1	0	0	0	0	4	4	3	4	0
	M	62	jejuni	4	55	-2	rural	114.712	23.0845	11.166	213.246	0.415701	362.624		jejuni	1	0	0	0	0	4	4	3	4	0
	M	25	jejuni	7	42	-1	rural	140.814	0.00613716	1.99927	81.5191	0.912491	225.251		jejuni	1	0	1	0	0	4	2	3	3	0
	F	43	jejuni	4	2157	4	urban	18.6593	0.20404	58.6818	25.4601	0.0310555	103.036		jejuni	1	1	0	1	1	3	3	3	2	0
	F	71	jejuni	5	574	4	urban	18.6593	0.20404	58.6818	25.4601	0.0310555	103.036		jejuni	1	1	0	1	1	3	3	3	2	0
	M	23	jejuni	9	2104	4	urban	18.6593	0.20404	58.6818	25.4601	0.0310555	103.036		jejuni	1	0	0	1	1	3	3	3	2	0
	F	47	jejuni	7	354	-1	rural	80.2356	0.391391	141.14	160.91	0.490731	383.168		jejuni	1	1	1	0	0	4	3	4	4	0
	F	60	jejuni	11	2128	-1	rural	80.2356	0.391391	141.14	160.91	0.490731	383.168		jejuni	1	1	0	0	0	4	3	4	4	0
	F	49	jejuni	8	42	-1	rural	133.812	0.155934	78.0941	90.5261	0.251538	302.84		jejuni	1	1	1	0	0	4	3	3	3	0
	M	45	jejuni	7	21	-1	rural	133.812	0.155934	78.0941	90.5261	0.251538	302.84		jejuni	1	0	1	0	0	4	3	3	3	0
	M	60	jejuni	1	51	-1	rural	133.812	0.155934	78.0941	90.5261	0.251538	302.84		jejuni	1	0	0	0	0	4	3	3	3	0
	F	21	jejuni	7	574	-3	urban	0	0	0	0	0	0		jejuni	1	1	1	1	0	1	1	1	1	0
	M	23	jejuni	8	19	-3	urban	0	0	0	0	0	0		jejuni	1	0	1	1	0	1	1	1	1	0
	M	25	jejuni	4	2158	-3	urban	0	0	0	0	0	0		jejuni	1	0	0	1	0	1	1	1	1	0
	F	37	jejuni	2	1949	-4	urban	0	0	0	0	0	0		jejuni	1	1	0	1	0	1	1	1	1	0
	F	39	jejuni	8	262	-4	urban	0	0	0	0	0	0		jejuni	1	1	1	1	0	1	1	1	1	0
	F	45	jejuni	8	46	-4	urban	0	0	0	0	0	0		jejuni	1	1	1	1	0	1	1	1	1	0
	F	52	jejuni	12	587	-4	urban	0	0	0	0	0	0		jejuni	1	1	0	1	0	1	1	1	1	0
	F	61	jejuni	2	446	-4	urban	0	0	0	0	0	0		jejuni	1	1	0	1	0	1	1	1	1	0
	F	82	jejuni	9	5	-4	urban	0	0	0	0	0	0		jejuni	1	1	0	1	0	1	1	1	1	0
	M	25	jejuni	7	5	-4	urban	0	0	0	0	0	0		jejuni	1	0	1	1	0	1	1	1	1	0
	M	26	jejuni	9	50	-4	urban	0	0	0	0	0	0		jejuni	1	0	0	1	0	1	1	1	1	0
	M	45	jejuni	12	775	-4	urban	0	0	0	0	0	0		jejuni	1	0	0	1	0	1	1	1	1	0
	M	51	jejuni	3	50	-4	urban	0	0	0	0	0	0		jejuni	1	0	0	1	0	1	1	1	1	0
	M	1	jejuni	10	48	-5	urban	0	0	0	0	0	0		jejuni	0	0	0	1	0	1	1	1	1	0
	M	2	jejuni	2	257	-5	urban	0	0	0	0	0	0		jejuni	0	0	0	1	0	1	1	1	1	0
	M	16	jejuni	8	945	-5	urban	0	0	0	0	0	0		jejuni	0	0	1	1	0	1	1	1	1	0
	M	28	jejuni	7	53	-5	urban	0	0	0	0	0	0		jejuni	1	0	1	1	0	1	1	1	1	0
	M	37	jejuni	6	354	-5	urban	0	0	0	0	0	0		jejuni	1	0	1	1	0	1	1	1	1	0
	M	48	jejuni	10	5	-5	urban	0	0	0	0	0	0		jejuni	1	0	0	1	0	1	1	1	1	0
	M	67	jejuni	8	137	-5	urban	0	0	0	0	0	0		jejuni	1	0	1	1	0	1	1	1	1	0
	M	9	jejuni	9	311	-6	urban	14.3847	6.48679	1.77179	51.9235	1.10822	75.675		jejuni	0	0	0	1	0	2	4	3	3	0
	M	14	jejuni	9	877	-6	urban	14.3847	6.48679	1.77179	51.9235	1.10822	75.675		jejuni	0	0	0	1	0	2	4	3	3	0
	M	18	jejuni	7	21	-6	urban	14.3847	6.48679	1.77179	51.9235	1.10822	75.675		jejuni	0	0	1	1	0	2	4	3	3	0
	M	47	jejuni	8	257	-6	urban	14.3847	6.48679	1.77179	51.9235	1.10822	75.675		jejuni	1	0	1	1	0	2	4	3	3	0
	M	52	jejuni	9	21	-6	urban	14.3847	6.48679	1.77179	51.9235	1.10822	75.675		jejuni	1	0	0	1	0	2	4	3	3	0
	M	35	jejuni	4	464	2	urban	0	0	0	0	0	0		jejuni	1	0	0	1	1	1	1	1	1	0
	M	22	jejuni	9	22	-1	urban	0	0	0	0	0	0		jejuni	1	0	0	1	0	1	1	1	1	0
	M	23	jejuni	6	441	-1	urban	0	0	0	0	0	0		jejuni	1	0	1	1	0	1	1	1	1	0
	M	26	jejuni	11	26	-1	urban	0	0	0	0	0	0		jejuni	1	0	0	1	0	1	1	1	1	0
	M	30	jejuni	9	257	-1	urban	0	0	0	0	0	0		jejuni	1	0	0	1	0	1	1	1	1	0
	M	33	jejuni	1	567	-1	urban	0	0	0	0	0	0		jejuni	1	0	0	1	0	1	1	1	1	0
	M	37	jejuni	4	51	-1	urban	0	0	0	0	0	0		jejuni	1	0	0	1	0	1	1	1	1	0
	M	41	jejuni	1	574	-1	urban	0	0	0	0	0	0		jejuni	1	0	0	1	0	1	1	1	1	0
	F	23	jejuni	11	161	1	urban	0	0	0	0	0	0		jejuni	1	1	0	1	1	1	1	1	1	0
	F	26	jejuni	7	50	1	urban	0	0	0	0	0	0		jejuni	1	1	1	1	1	1	1	1	1	0
	F	35	jejuni	8	51	1	urban	0	0	0	0	0	0		jejuni	1	1	1	1	1	1	1	1	1	0
	F	57	jejuni	2	353	1	urban	0	0	0	0	0	0		jejuni	1	1	0	1	1	1	1	1	1	0
	M	23	jejuni	1	44	1	urban	0	0	0	0	0	0		jejuni	1	0	0	1	1	1	1	1	1	0
	M	27	jejuni	10	51	1	urban	0	0	0	0	0	0		jejuni	1	0	0	1	1	1	1	1	1	0
	M	31	jejuni	6	2200	1	urban	0	0	0	0	0	0		jejuni	1	0	1	1	1	1	1	1	1	0
	M	33	jejuni	1	50	1	urban	0	0	0	0	0	0		jejuni	1	0	0	1	1	1	1	1	1	0
	F	18	jejuni	5	1076	4	urban	0	0	0	0	0	0		jejuni	0	1	0	1	1	1	1	1	1	0
	F	28	jejuni	9	443	4	urban	0	0	0	0	0	0		jejuni	1	1	0	1	1	1	1	1	1	0
	F	31	jejuni	8	257	4	urban	0	0	0	0	0	0		jejuni	1	1	1	1	1	1	1	1	1	0
	F	72	jejuni	5	50	4	urban	0	0	0	0	0	0		jejuni	1	1	0	1	1	1	1	1	1	0
	M	25	jejuni	7	25	4	urban	0	0	0	0	0	0		jejuni	1	0	1	1	1	1	1	1	1	0
	M	34	jejuni	10	35	4	urban	0	0	0	0	0	0		jejuni	1	0	0	1	1	1	1	1	1	0
	M	51	jejuni	9	51	4	urban	0	0	0	0	0	0		jejuni	1	0	0	1	1	1	1	1	1	0
	M	57	jejuni	11	5	4	urban	0	0	0	0	0	0		jejuni	1	0	0	1	1	1	1	1	1	0
	M	62	jejuni	1	62	4	urban	0	0	0	0	0	0		jejuni	1	0	0	1	1	1	1	1	1	0
	M	79	jejuni	6	45	4	urban	0	0	0	0	0	0		jejuni	1	0	1	1	1	1	1	1	1	0
	F	25	jejuni	2	25	4	urban	0	0	0	0	0	0		jejuni	1	1	0	1	1	1	1	1	1	0
	M	22	jejuni	4	51	4	urban	0	0	0	0	0	0		jejuni	1	0	0	1	1	1	1	1	1	0
	M	32	jejuni	9	45	4	urban	0	0	0	0	0	0		jejuni	1	0	0	1	1	1	1	1	1	0
	M	49	jejuni	4	55	4	urban	0	0	0	0	0	0		jejuni	1	0	0	1	1	1	1	1	1	0
	M	57	jejuni	5	137	4	urban	0	0	0	0	0	0		jejuni	1	0	0	1	1	1	1	1	1	0
	M	26	jejuni	9	2030	1	urban	0	0	0	0	0	0		jejuni	1	0	0	1	1	1	1	1	1	0
	F	35	jejuni	8	35	-3	urban	0	0	0	0	0	0		jejuni	1	1	1	1	0	1	1	1	1	0
	F	38	jejuni	11	262	-3	urban	0	0	0	0	0	0		jejuni	1	1	0	1	0	1	1	1	1	0
	F	48	jejuni	7	794	-3	urban	0	0	0	0	0	0		jejuni	1	1	1	1	0	1	1	1	1	0
	M	0	jejuni	12	262	-3	urban	0	0	0	0	0	0		jejuni	0	0	0	1	0	1	1	1	1	0
	M	2	jejuni	3	573	-3	urban	0	0	0	0	0	0		jejuni	0	0	0	1	0	1	1	1	1	0
	M	3	jejuni	4	2030	-3	urban	0	0	0	0	0	0		jejuni	0	0	0	1	0	1	1	1	1	0
	M	34	jejuni	3	266	-3	urban	0	0	0	0	0	0		jejuni	1	0	0	1	0	1	1	1	1	0
	M	52	jejuni	11	2113	-3	urban	0	0	0	0	0	0		jejuni	1	0	0	1	0	1	1	1	1	0
	M	56	jejuni	5	814	-3	urban	0	0	0	0	0	0		jejuni	1	0	0	1	0	1	1	1	1	0
	M	62	jejuni	3	206	-3	urban	0	0	0	0	0	0		jejuni	1	0	0	1	0	1	1	1	1	0
	F	44	jejuni	5	257	-6	urban	0	0	0	0	0	0		jejuni	1	1	0	1	0	1	1	1	1	0
	F	52	jejuni	2	52	-3	urban	0	0	0	0	0	0		jejuni	1	1	0	1	0	1	1	1	1	0
	F	55	jejuni	2	446	-3	urban	0	0	0	0	0	0		jejuni	1	1	0	1	0	1	1	1	1	0
	F	84	jejuni	5	270	-3	urban	0	0	0	0	0	0		jejuni	1	1	0	1	0	1	1	1	1	0
	M	34	jejuni	8	257	-3	urban	0	0	0	0	0	0		jejuni	1	0	1	1	0	1	1	1	1	0
	M	41	jejuni	12	574	-3	urban	0	0	0	0	0	0		jejuni	1	0	0	1	0	1	1	1	1	0
	M	59	jejuni	2	2328	-3	urban	0	0	0	0	0	0		jejuni	1	0	0	1	0	1	1	1	1	0
	M	62	jejuni	5	367	-3	urban	0	0	0	0	0	0		jejuni	1	0	0	1	0	1	1	1	1	0
	M	82	jejuni	12	21	-3	urban	0	0	0	0	0	0		jejuni	1	0	0	1	0	1	1	1	1	0
	F	22	jejuni	11	53	-4	urban	0	0	0	0	0	0		jejuni	1	1	0	1	0	1	1	1	1	0
	F	58	jejuni	6	334	-4	urban	0	0	0	0	0	0		jejuni	1	1	1	1	0	1	1	1	1	0
	M	10	jejuni	3	45	-4	urban	0	0	0	0	0	0		jejuni	0	0	0	1	0	1	1	1	1	0
	M	14	jejuni	11	573	-4	urban	0	0	0	0	0	0		jejuni	0	0	0	1	0	1	1	1	1	0
	M	22	jejuni	6	53	-4	urban	0	0	0	0	0	0		jejuni	1	0	1	1	0	1	1	1	1	0
	M	28	jejuni	5	257	-4	urban	0	0	0	0	0	0		jejuni	1	0	0	1	0	1	1	1	1	0
	M	34	jejuni	9	51	-4	urban	0	0	0	0	0	0		jejuni	1	0	0	1	0	1	1	1	1	0
	M	48	jejuni	7	2149	-4	urban	0	0	0	0	0	0		jejuni	1	0	1	1	0	1	1	1	1	0
	M	77	jejuni	11	824	-4	urban	0	0	0	0	0	0		jejuni	1	0	0	1	0	1	1	1	1	0
	M	60	jejuni	7	60	-3	urban	3.74077	1.38879	1.51782	23.7425	0.0419068	30.4318		jejuni	1	0	1	1	0	2	3	3	2	0
	M	67	jejuni	7	343	-3	urban	3.74077	1.38879	1.51782	23.7425	0.0419068	30.4318		jejuni	1	0	1	1	0	2	3	3	2	0
	M	47	jejuni	12	61	-1	urban	0	0	0	0	0	0		jejuni	1	0	0	1	0	1	1	1	1	0
	F	48	jejuni	3	257	-6	urban	6.44609	2.30125	175.571	28.829	0.225157	213.373		jejuni	1	1	0	1	0	2	3	4	2	0
	F	54	jejuni	11	55	-6	urban	6.44609	2.30125	175.571	28.829	0.225157	213.373		jejuni	1	1	0	1	0	2	3	4	2	0
	M	13	jejuni	3	464	-6	urban	6.44609	2.30125	175.571	28.829	0.225157	213.373		jejuni	0	0	0	1	0	2	3	4	2	0
	M	35	jejuni	8	36	-6	urban	6.44609	2.30125	175.571	28.829	0.225157	213.373		jejuni	1	0	1	1	0	2	3	4	2	0
	M	42	jejuni	10	21	-6	urban	6.44609	2.30125	175.571	28.829	0.225157	213.373		jejuni	1	0	0	1	0	2	3	4	2	0
	M	62	jejuni	10	51	-6	urban	6.44609	2.30125	175.571	28.829	0.225157	213.373		jejuni	1	0	0	1	0	2	3	4	2	0
	F	61	jejuni	10	354	1	urban	0	0	0	0	0	0		jejuni	1	1	0	1	1	1	1	1	1	0
	M	5	jejuni	3	2152	1	urban	0	0	0	0	0	0		jejuni	0	0	0	1	1	1	1	1	1	0
	M	35	jejuni	5	42	1	urban	0	0	0	0	0	0		jejuni	1	0	0	1	1	1	1	1	1	0
	M	66	jejuni	7	1044	1	urban	0	0	0	0	0	0		jejuni	1	0	1	1	1	1	1	1	1	0
	M	75	jejuni	3	2030	1	urban	0	0	0	0	0	0		jejuni	1	0	0	1	1	1	1	1	1	0
	F	23	jejuni	5	257	-2	urban	0	0	0	0	0	0		jejuni	1	1	0	1	0	1	1	1	1	0
	F	43	jejuni	6	572	-2	urban	0	0	0	0	0	0		jejuni	1	1	1	1	0	1	1	1	1	0
	F	52	jejuni	11	45	-2	urban	0	0	0	0	0	0		jejuni	1	1	0	1	0	1	1	1	1	0
	F	55	jejuni	9	266	-2	urban	0	0	0	0	0	0		jejuni	1	1	0	1	0	1	1	1	1	0
	M	42	jejuni	3	161	-2	urban	0	0	0	0	0	0		jejuni	1	0	0	1	0	1	1	1	1	0
	M	70	jejuni	4	61	-2	urban	0	0	0	0	0	0		jejuni	1	0	0	1	0	1	1	1	1	0
	M	80	jejuni	2	19	-2	urban	0	0	0	0	0	0		jejuni	1	0	0	1	0	1	1	1	1	0
	F	41	jejuni	12	41	3	urban	0	0	0	0	0	0		jejuni	1	1	0	1	1	1	1	1	1	0
	F	55	jejuni	12	48	3	urban	0	0	0	0	0	0		jejuni	1	1	0	1	1	1	1	1	1	0
	M	38	jejuni	3	2147	3	urban	0	0	0	0	0	0		jejuni	1	0	0	1	1	1	1	1	1	0
	M	41	jejuni	10	400	3	urban	0	0	0	0	0	0		jejuni	1	0	0	1	1	1	1	1	1	0
	F	6	jejuni	5	583	1	urban	0	0	0	0	0	0		jejuni	0	1	0	1	1	1	1	1	1	0
	F	65	jejuni	6	583	1	urban	0	0	0	0	0	0		jejuni	1	1	1	1	1	1	1	1	1	0
	M	35	jejuni	6	21	1	urban	0	0	0	0	0	0		jejuni	1	0	1	1	1	1	1	1	1	0
	F	24	jejuni	11	44	-5	urban	31.8459	30.7059	3229.39	110.073	0.861455	3402.87		jejuni	1	1	0	1	0	3	4	4	4	0
	F	42	jejuni	10	104	-5	urban	31.8459	30.7059	3229.39	110.073	0.861455	3402.87		jejuni	1	1	0	1	0	3	4	4	4	0
	M	18	jejuni	10	573	-5	urban	31.8459	30.7059	3229.39	110.073	0.861455	3402.87		jejuni	0	0	0	1	0	3	4	4	4	0
	M	21	jejuni	10	257	-5	urban	31.8459	30.7059	3229.39	110.073	0.861455	3402.87		jejuni	1	0	0	1	0	3	4	4	4	0
	F	47	jejuni	11	21	-4	urban	3.03233	0.00741012	274.407	10.4387	0.151907	288.038		jejuni	1	1	0	1	0	2	2	4	2	0
	F	88	jejuni	10	257	-4	urban	3.03233	0.00741012	274.407	10.4387	0.151907	288.038		jejuni	1	1	0	1	0	2	2	4	2	0
	M	13	jejuni	11	42	-4	urban	3.03233	0.00741012	274.407	10.4387	0.151907	288.038		jejuni	0	0	0	1	0	2	2	4	2	0
	M	41	jejuni	5	1409	-4	urban	3.03233	0.00741012	274.407	10.4387	0.151907	288.038		jejuni	1	0	0	1	0	2	2	4	2	0
	M	41	jejuni	6	42	-4	urban	3.03233	0.00741012	274.407	10.4387	0.151907	288.038		jejuni	1	0	1	1	0	2	2	4	2	0
	F	17	jejuni	9	3138	-5	rural	24.4591	4.08108	2063.41	162.043	1.08701	2255.08		jejuni	0	1	0	0	0	3	4	4	4	0
	F	17	jejuni	1	21	-5	rural	24.4591	4.08108	2063.41	162.043	1.08701	2255.08		jejuni	0	1	0	0	0	3	4	4	4	0
	F	40	jejuni	8	883	-3	urban	0	0	0	0	0	0		jejuni	1	1	1	1	0	1	1	1	1	0
	F	50	jejuni	12	257	-3	urban	0	0	0	0	0	0		jejuni	1	1	0	1	0	1	1	1	1	0
	M	54	jejuni	10	572	-3	urban	0	0	0	0	0	0		jejuni	1	0	0	1	0	1	1	1	1	0
	M	57	jejuni	1	21	-3	urban	0	0	0	0	0	0		jejuni	1	0	0	1	0	1	1	1	1	0
	F	42	jejuni	12	43	-4	urban	0	0	0	0	0	0		jejuni	1	1	0	1	0	1	1	1	1	0
	F	52	jejuni	6	883	-4	urban	0	0	0	0	0	0		jejuni	1	1	1	1	0	1	1	1	1	0
	F	60	jejuni	3	583	-4	urban	0	0	0	0	0	0		jejuni	1	1	0	1	0	1	1	1	1	0
	F	77	jejuni	7	52	-4	urban	0	0	0	0	0	0		jejuni	1	1	1	1	0	1	1	1	1	0
	M	1	jejuni	11	2116	-4	urban	0	0	0	0	0	0		jejuni	0	0	0	1	0	1	1	1	1	0
	M	31	jejuni	8	574	-4	urban	0	0	0	0	0	0		jejuni	1	0	1	1	0	1	1	1	1	0
	M	41	jejuni	7	21	-4	urban	0	0	0	0	0	0		jejuni	1	0	1	1	0	1	1	1	1	0
	M	51	jejuni	9	3134	-4	urban	0	0	0	0	0	0		jejuni	1	0	0	1	0	1	1	1	1	0
	M	78	jejuni	8	257	-4	urban	0	0	0	0	0	0		jejuni	1	0	1	1	0	1	1	1	1	0
	F	24	jejuni	6	25	2	urban	1.56662	0	0	4.07163	0.0406361	5.67888		jejuni	1	1	1	1	1	2	1	1	2	0
	F	48	jejuni	9	883	2	urban	1.56662	0	0	4.07163	0.0406361	5.67888		jejuni	1	1	0	1	1	2	1	1	2	0
	F	50	jejuni	7	583	2	urban	1.56662	0	0	4.07163	0.0406361	5.67888		jejuni	1	1	1	1	1	2	1	1	2	0
	F	63	jejuni	4	257	2	urban	1.56662	0	0	4.07163	0.0406361	5.67888		jejuni	1	1	0	1	1	2	1	1	2	0
	M	1	jejuni	7	48	2	urban	1.56662	0	0	4.07163	0.0406361	5.67888		jejuni	0	0	1	1	1	2	1	1	2	0
	M	27	jejuni	5	22	2	urban	1.56662	0	0	4.07163	0.0406361	5.67888		jejuni	1	0	0	1	1	2	1	1	2	0
	M	28	jejuni	6	354	2	urban	1.56662	0	0	4.07163	0.0406361	5.67888		jejuni	1	0	1	1	1	2	1	1	2	0
	M	32	jejuni	5	33	2	urban	1.56662	0	0	4.07163	0.0406361	5.67888		jejuni	1	0	0	1	1	2	1	1	2	0
	M	33	jejuni	9	34	2	urban	1.56662	0	0	4.07163	0.0406361	5.67888		jejuni	1	0	0	1	1	2	1	1	2	0
	M	49	jejuni	3	53	2	urban	1.56662	0	0	4.07163	0.0406361	5.67888		jejuni	1	0	0	1	1	2	1	1	2	0
	M	60	jejuni	8	45	2	urban	1.56662	0	0	4.07163	0.0406361	5.67888		jejuni	1	0	1	1	1	2	1	1	2	0
	F	38	jejuni	2	45	7	urban	10.4421	43.8265	0.748812	7.61385	0.0435015	62.6747		jejuni	1	1	0	1	1	2	4	2	2	0
	F	49	jejuni	1	305	7	urban	10.4421	43.8265	0.748812	7.61385	0.0435015	62.6747		jejuni	1	1	0	1	1	2	4	2	2	0
	M	11	jejuni	8	21	7	urban	10.4421	43.8265	0.748812	7.61385	0.0435015	62.6747		jejuni	0	0	1	1	1	2	4	2	2	0
	M	17	jejuni	1	19	7	urban	10.4421	43.8265	0.748812	7.61385	0.0435015	62.6747		jejuni	0	0	0	1	1	2	4	2	2	0
	F	57	jejuni	7	50	-1	urban	0	0	0	0	0	0		jejuni	1	1	1	1	0	1	1	1	1	0
	F	74	jejuni	11	61	-1	urban	0	0	0	0	0	0		jejuni	1	1	0	1	0	1	1	1	1	0
	M	41	jejuni	8	53	-1	urban	0	0	0	0	0	0		jejuni	1	0	1	1	0	1	1	1	1	0
	M	43	jejuni	8	257	-1	urban	0	0	0	0	0	0		jejuni	1	0	1	1	0	1	1	1	1	0
	M	50	jejuni	5	2030	-1	urban	0	0	0	0	0	0		jejuni	1	0	0	1	0	1	1	1	1	0
	M	56	jejuni	1	353	-1	urban	0	0	0	0	0	0		jejuni	1	0	0	1	0	1	1	1	1	0
	M	65	jejuni	11	45	-1	urban	0	0	0	0	0	0		jejuni	1	0	0	1	0	1	1	1	1	0
	M	93	jejuni	5	354	-1	urban	0	0	0	0	0	0		jejuni	1	0	0	1	0	1	1	1	1	0
	F	29	jejuni	12	574	0	urban	4.24767	0.591957	1.78151	11.1694	0.0393521	17.8299		jejuni	1	1	0	1	1	2	3	3	2	0
	F	35	jejuni	10	48	0	urban	4.24767	0.591957	1.78151	11.1694	0.0393521	17.8299		jejuni	1	1	0	1	1	2	3	3	2	0
	F	37	jejuni	9	48	0	urban	4.24767	0.591957	1.78151	11.1694	0.0393521	17.8299		jejuni	1	1	0	1	1	2	3	3	2	0
	F	47	jejuni	6	290	0	urban	4.24767	0.591957	1.78151	11.1694	0.0393521	17.8299		jejuni	1	1	1	1	1	2	3	3	2	0
	F	71	jejuni	9	607	0	urban	4.24767	0.591957	1.78151	11.1694	0.0393521	17.8299		jejuni	1	1	0	1	1	2	3	3	2	0
	M	21	jejuni	6	61	0	urban	4.24767	0.591957	1.78151	11.1694	0.0393521	17.8299		jejuni	1	0	1	1	1	2	3	3	2	0
	M	36	jejuni	8	2791	0	urban	4.24767	0.591957	1.78151	11.1694	0.0393521	17.8299		jejuni	1	0	1	1	1	2	3	3	2	0
	M	51	jejuni	6	61	0	urban	4.24767	0.591957	1.78151	11.1694	0.0393521	17.8299		jejuni	1	0	1	1	1	2	3	3	2	0
	F	30	jejuni	3	31	2	urban	44.3496	204.896	3.74976	24.1484	0.0783245	277.222		jejuni	1	1	0	1	1	4	4	3	2	0
	M	2	jejuni	5	2030	2	urban	44.3496	204.896	3.74976	24.1484	0.0783245	277.222		jejuni	0	0	0	1	1	4	4	3	2	0
	M	15	jejuni	7	584	2	urban	44.3496	204.896	3.74976	24.1484	0.0783245	277.222		jejuni	0	0	1	1	1	4	4	3	2	0
	M	42	jejuni	8	137	2	urban	44.3496	204.896	3.74976	24.1484	0.0783245	277.222		jejuni	1	0	1	1	1	4	4	3	2	0
	M	61	jejuni	3	257	2	urban	44.3496	204.896	3.74976	24.1484	0.0783245	277.222		jejuni	1	0	0	1	1	4	4	3	2	0
	F	54	jejuni	1	55	2	urban	30.1444	136.162	16.4015	9.89336	0.138469	192.739		jejuni	1	1	0	1	1	3	4	3	2	0
	F	63	jejuni	9	2100	2	urban	30.1444	136.162	16.4015	9.89336	0.138469	192.739		jejuni	1	1	0	1	1	3	4	3	2	0
	F	63	jejuni	10	64	2	urban	30.1444	136.162	16.4015	9.89336	0.138469	192.739		jejuni	1	1	0	1	1	3	4	3	2	0
	M	26	jejuni	10	354	2	urban	30.1444	136.162	16.4015	9.89336	0.138469	192.739		jejuni	1	0	0	1	1	3	4	3	2	0
	M	27	jejuni	6	257	2	urban	30.1444	136.162	16.4015	9.89336	0.138469	192.739		jejuni	1	0	1	1	1	3	4	3	2	0
	M	54	jejuni	10	48	2	urban	30.1444	136.162	16.4015	9.89336	0.138469	192.739		jejuni	1	0	0	1	1	3	4	3	2	0
	M	54	jejuni	5	45	2	urban	30.1444	136.162	16.4015	9.89336	0.138469	192.739		jejuni	1	0	0	1	1	3	4	3	2	0
	M	71	jejuni	8	53	2	urban	30.1444	136.162	16.4015	9.89336	0.138469	192.739		jejuni	1	0	1	1	1	3	4	3	2	0
	F	35	jejuni	5	36	-1	urban	19.7061	4.95378	100.562	104.768	2.24481	232.235		jejuni	1	1	0	1	0	3	4	4	4	0
	F	52	jejuni	2	1949	-1	urban	19.7061	4.95378	100.562	104.768	2.24481	232.235		jejuni	1	1	0	1	0	3	4	4	4	0
	F	55	jejuni	9	56	-1	urban	19.7061	4.95378	100.562	104.768	2.24481	232.235		jejuni	1	1	0	1	0	3	4	4	4	0
	M	64	jejuni	3	2152	-1	urban	19.7061	4.95378	100.562	104.768	2.24481	232.235		jejuni	1	0	0	1	0	3	4	4	4	0
	M	67	jejuni	12	1775	-1	urban	19.7061	4.95378	100.562	104.768	2.24481	232.235		jejuni	1	0	0	1	0	3	4	4	4	0
	F	23	jejuni	8	24	-2	urban	23.7185	2.82326	144.366	110.135	2.44538	283.488		jejuni	1	1	1	1	0	3	4	4	4	0
	F	28	jejuni	11	52	-2	urban	23.7185	2.82326	144.366	110.135	2.44538	283.488		jejuni	1	1	0	1	0	3	4	4	4	0
	F	31	jejuni	11	32	-2	urban	23.7185	2.82326	144.366	110.135	2.44538	283.488		jejuni	1	1	0	1	0	3	4	4	4	0
	F	42	jejuni	9	2033	-2	urban	23.7185	2.82326	144.366	110.135	2.44538	283.488		jejuni	1	1	0	1	0	3	4	4	4	0
	F	43	jejuni	8	1080	-2	urban	23.7185	2.82326	144.366	110.135	2.44538	283.488		jejuni	1	1	1	1	0	3	4	4	4	0
	M	1	jejuni	6	2030	-2	urban	23.7185	2.82326	144.366	110.135	2.44538	283.488		jejuni	0	0	1	1	0	3	4	4	4	0
	M	35	jejuni	6	257	-2	urban	23.7185	2.82326	144.366	110.135	2.44538	283.488		jejuni	1	0	1	1	0	3	4	4	4	0
	M	52	jejuni	5	3161	-2	urban	23.7185	2.82326	144.366	110.135	2.44538	283.488		jejuni	1	0	0	1	0	3	4	4	4	0
	F	38	jejuni	10	2099	-1	urban	17.0371	14.8723	10.8168	96.2268	2.11025	141.063		jejuni	1	1	0	1	0	3	4	3	3	0
	F	45	jejuni	1	49	-1	urban	17.0371	14.8723	10.8168	96.2268	2.11025	141.063		jejuni	1	1	0	1	0	3	4	3	3	0
	F	45	jejuni	2	257	-1	urban	17.0371	14.8723	10.8168	96.2268	2.11025	141.063		jejuni	1	1	0	1	0	3	4	3	3	0
	F	86	jejuni	10	2095	-1	urban	17.0371	14.8723	10.8168	96.2268	2.11025	141.063		jejuni	1	1	0	1	0	3	4	3	3	0
	M	22	jejuni	5	350	-1	urban	17.0371	14.8723	10.8168	96.2268	2.11025	141.063		jejuni	1	0	0	1	0	3	4	3	3	0
	M	29	jejuni	3	21	-1	urban	17.0371	14.8723	10.8168	96.2268	2.11025	141.063		jejuni	1	0	0	1	0	3	4	3	3	0
	M	59	jejuni	1	2033	-1	urban	17.0371	14.8723	10.8168	96.2268	2.11025	141.063		jejuni	1	0	0	1	0	3	4	3	3	0
	F	27	jejuni	6	2030	-2	urban	0	0	0	0	0	0		jejuni	1	1	1	1	0	1	1	1	1	0
	F	54	jejuni	7	61	-2	urban	0	0	0	0	0	0		jejuni	1	1	1	1	0	1	1	1	1	0
	F	55	jejuni	9	21	-2	urban	0	0	0	0	0	0		jejuni	1	1	0	1	0	1	1	1	1	0
	F	56	jejuni	7	56	-2	urban	0	0	0	0	0	0		jejuni	1	1	1	1	0	1	1	1	1	0
	F	64	jejuni	11	21	-2	urban	0	0	0	0	0	0		jejuni	1	1	0	1	0	1	1	1	1	0
	M	34	jejuni	3	42	-2	urban	0	0	0	0	0	0		jejuni	1	0	0	1	0	1	1	1	1	0
	M	37	jejuni	7	169	-2	urban	0	0	0	0	0	0		jejuni	1	0	1	1	0	1	1	1	1	0
	M	38	jejuni	9	38	-2	urban	0	0	0	0	0	0		jejuni	1	0	0	1	0	1	1	1	1	0
	M	48	jejuni	7	2030	-2	urban	0	0	0	0	0	0		jejuni	1	0	1	1	0	1	1	1	1	0
	F	18	jejuni	8	45	0	urban	0	0	58.6735	0	0.0089329	58.6824		jejuni	0	1	1	1	1	1	1	3	1	0
	F	38	jejuni	8	53	0	urban	0	0	58.6735	0	0.0089329	58.6824		jejuni	1	1	1	1	1	1	1	3	1	0
	F	41	jejuni	8	262	0	urban	0	0	58.6735	0	0.0089329	58.6824		jejuni	1	1	1	1	1	1	1	3	1	0
	F	43	jejuni	10	574	0	urban	0	0	58.6735	0	0.0089329	58.6824		jejuni	1	1	0	1	1	1	1	3	1	0
	F	63	jejuni	5	354	0	urban	0	0	58.6735	0	0.0089329	58.6824		jejuni	1	1	0	1	1	1	1	3	1	0
	M	29	jejuni	6	21	0	urban	0	0	58.6735	0	0.0089329	58.6824		jejuni	1	0	1	1	1	1	1	3	1	0
	M	33	jejuni	4	574	0	urban	0	0	58.6735	0	0.0089329	58.6824		jejuni	1	0	0	1	1	1	1	3	1	0
	M	58	jejuni	9	21	0	urban	0	0	58.6735	0	0.0089329	58.6824		jejuni	1	0	0	1	1	1	1	3	1	0
	M	38	jejuni	4	45	3	urban	2.61655	0	435.119	6.80035	0.133914	444.67		jejuni	1	0	0	1	1	2	1	4	2	0
	M	51	jejuni	6	45	3	urban	2.61655	0	435.119	6.80035	0.133914	444.67		jejuni	1	0	1	1	1	2	1	4	2	0
	M	57	jejuni	9	257	3	urban	2.61655	0	435.119	6.80035	0.133914	444.67		jejuni	1	0	0	1	1	2	1	4	2	0
	M	63	jejuni	5	266	3	urban	2.61655	0	435.119	6.80035	0.133914	444.67		jejuni	1	0	0	1	1	2	1	4	2	0
	F	51	jejuni	6	354	0	urban	18.879	10.8498	45.7452	38.8588	0.557921	114.891		jejuni	1	1	1	1	1	3	4	3	3	0
	F	67	jejuni	4	354	0	urban	18.879	10.8498	45.7452	38.8588	0.557921	114.891		jejuni	1	1	0	1	1	3	4	3	3	0
	F	73	jejuni	5	2030	0	urban	18.879	10.8498	45.7452	38.8588	0.557921	114.891		jejuni	1	1	0	1	1	3	4	3	3	0
	M	56	jejuni	6	21	0	urban	18.879	10.8498	45.7452	38.8588	0.557921	114.891		jejuni	1	0	1	1	1	3	4	3	3	0
	M	60	jejuni	11	45	0	urban	18.879	10.8498	45.7452	38.8588	0.557921	114.891		jejuni	1	0	0	1	1	3	4	3	3	0
	F	20	jejuni	11	21	-3	urban	20.8215	2.84058	538.111	74.7357	0.797692	637.306		jejuni	1	1	0	1	0	3	4	4	3	0
	F	28	jejuni	8	262	-3	urban	20.8215	2.84058	538.111	74.7357	0.797692	637.306		jejuni	1	1	1	1	0	3	4	4	3	0
	F	61	jejuni	11	50	-3	urban	20.8215	2.84058	538.111	74.7357	0.797692	637.306		jejuni	1	1	0	1	0	3	4	4	3	0
	F	83	jejuni	12	38	-3	urban	20.8215	2.84058	538.111	74.7357	0.797692	637.306		jejuni	1	1	0	1	0	3	4	4	3	0
	M	31	jejuni	8	262	-3	urban	20.8215	2.84058	538.111	74.7357	0.797692	637.306		jejuni	1	0	1	1	0	3	4	4	3	0
	M	50	jejuni	12	354	-3	urban	20.8215	2.84058	538.111	74.7357	0.797692	637.306		jejuni	1	0	0	1	0	3	4	4	3	0
	M	54	jejuni	5	2164	-3	urban	20.8215	2.84058	538.111	74.7357	0.797692	637.306		jejuni	1	0	0	1	0	3	4	4	3	0
	F	38	jejuni	6	257	-5	urban	11.723	14.6813	106.114	13.0172	0.494529	146.03		jejuni	1	1	1	1	0	2	4	4	2	0
	F	43	jejuni	8	44	-5	urban	11.723	14.6813	106.114	13.0172	0.494529	146.03		jejuni	1	1	1	1	0	2	4	4	2	0
	M	35	jejuni	8	19	-5	urban	11.723	14.6813	106.114	13.0172	0.494529	146.03		jejuni	1	0	1	1	0	2	4	4	2	0
	F	26	jejuni	10	50	0	urban	11.3741	0.157189	82.0938	38.2778	0.385087	132.288		jejuni	1	1	0	1	1	2	3	3	3	0
	F	34	jejuni	8	45	0	urban	11.3741	0.157189	82.0938	38.2778	0.385087	132.288		jejuni	1	1	1	1	1	2	3	3	3	0
	F	43	jejuni	10	3148	0	urban	11.3741	0.157189	82.0938	38.2778	0.385087	132.288		jejuni	1	1	0	1	1	2	3	3	3	0
	M	6	jejuni	8	45	0	urban	11.3741	0.157189	82.0938	38.2778	0.385087	132.288		jejuni	0	0	1	1	1	2	3	3	3	0
	M	36	jejuni	7	814	0	urban	11.3741	0.157189	82.0938	38.2778	0.385087	132.288		jejuni	1	0	1	1	1	2	3	3	3	0
	M	60	jejuni	9	141	0	urban	11.3741	0.157189	82.0938	38.2778	0.385087	132.288		jejuni	1	0	0	1	1	2	3	3	3	0
	F	27	jejuni	2	21	4	urban	8.00801	0.177471	30.9023	32.7304	0.205039	72.0233		jejuni	1	1	0	1	1	2	3	3	2	0
	F	28	jejuni	3	475	4	urban	8.00801	0.177471	30.9023	32.7304	0.205039	72.0233		jejuni	1	1	0	1	1	2	3	3	2	0
	F	31	jejuni	6	464	4	urban	8.00801	0.177471	30.9023	32.7304	0.205039	72.0233		jejuni	1	1	1	1	1	2	3	3	2	0
	F	41	jejuni	8	122	4	urban	8.00801	0.177471	30.9023	32.7304	0.205039	72.0233		jejuni	1	1	1	1	1	2	3	3	2	0
	F	52	jejuni	3	48	4	urban	8.00801	0.177471	30.9023	32.7304	0.205039	72.0233		jejuni	1	1	0	1	1	2	3	3	2	0
	F	56	jejuni	7	607	4	urban	8.00801	0.177471	30.9023	32.7304	0.205039	72.0233		jejuni	1	1	1	1	1	2	3	3	2	0
	M	77	jejuni	7	61	4	urban	8.00801	0.177471	30.9023	32.7304	0.205039	72.0233		jejuni	1	0	1	1	1	2	3	3	2	0
	F	37	jejuni	7	572	0	rural	44.9823	0.43368	217.313	263.2	0.893697	526.822		jejuni	1	1	1	0	1	4	3	4	4	0
	F	45	jejuni	9	883	0	rural	44.9823	0.43368	217.313	263.2	0.893697	526.822		jejuni	1	1	0	0	1	4	3	4	4	0
	F	79	jejuni	12	696	0	rural	44.9823	0.43368	217.313	263.2	0.893697	526.822		jejuni	1	1	0	0	1	4	3	4	4	0
	F	83	jejuni	3	28	0	rural	44.9823	0.43368	217.313	263.2	0.893697	526.822		jejuni	1	1	0	0	1	4	3	4	4	0
	M	39	jejuni	3	475	0	rural	44.9823	0.43368	217.313	263.2	0.893697	526.822		jejuni	1	0	0	0	1	4	3	4	4	0
	M	46	jejuni	8	2823	0	rural	44.9823	0.43368	217.313	263.2	0.893697	526.822		jejuni	1	0	1	0	1	4	3	4	4	0
	F	73	jejuni	2	257	-1	urban	29.0369	12.216	4.69833	203.023	4.37183	253.346		jejuni	1	1	0	1	0	3	4	3	4	0
	M	73	jejuni	2	257	-1	urban	29.0369	12.216	4.69833	203.023	4.37183	253.346		jejuni	1	0	0	1	0	3	4	3	4	0
	F	22	jejuni	11	824	-2	urban	20.3011	5.20965	115.606	172.585	2.41253	316.114		jejuni	1	1	0	1	0	3	4	4	4	0
	M	32	jejuni	6	51	-2	urban	20.3011	5.20965	115.606	172.585	2.41253	316.114		jejuni	1	0	1	1	0	3	4	4	4	0
	M	39	jejuni	9	2086	-2	urban	20.3011	5.20965	115.606	172.585	2.41253	316.114		jejuni	1	0	0	1	0	3	4	4	4	0
	M	49	jejuni	3	53	-2	urban	20.3011	5.20965	115.606	172.585	2.41253	316.114		jejuni	1	0	0	1	0	3	4	4	4	0
	M	84	jejuni	2	61	-2	urban	20.3011	5.20965	115.606	172.585	2.41253	316.114		jejuni	1	0	0	1	0	3	4	4	4	0
	F	24	jejuni	12	51	-1	rural	32.6711	3.84971	9.13866	320.443	1.94457	368.047		jejuni	1	1	0	0	0	3	4	3	4	0
	F	52	jejuni	2	475	-1	rural	32.6711	3.84971	9.13866	320.443	1.94457	368.047		jejuni	1	1	0	0	0	3	4	3	4	0
	M	9	jejuni	12	21	-1	rural	32.6711	3.84971	9.13866	320.443	1.94457	368.047		jejuni	0	0	0	0	0	3	4	3	4	0
	M	30	jejuni	6	2807	-1	rural	32.6711	3.84971	9.13866	320.443	1.94457	368.047		jejuni	1	0	1	0	0	3	4	3	4	0
	M	51	jejuni	8	53	-1	rural	32.6711	3.84971	9.13866	320.443	1.94457	368.047		jejuni	1	0	1	0	0	3	4	3	4	0
	M	56	jejuni	11	273	-1	rural	32.6711	3.84971	9.13866	320.443	1.94457	368.047		jejuni	1	0	0	0	0	3	4	3	4	0
	F	28	jejuni	8	267	-7	rural	19.4276	0.521164	15.1641	334.558	0.996183	370.667		jejuni	1	1	1	0	0	3	3	3	4	0
	F	30	jejuni	8	48	-7	rural	19.4276	0.521164	15.1641	334.558	0.996183	370.667		jejuni	1	1	1	0	0	3	3	3	4	0
	F	46	jejuni	12	403	-7	rural	19.4276	0.521164	15.1641	334.558	0.996183	370.667		jejuni	1	1	0	0	0	3	3	3	4	0
	M	54	jejuni	11	400	-7	rural	19.4276	0.521164	15.1641	334.558	0.996183	370.667		jejuni	1	0	0	0	0	3	3	3	4	0
	M	47	jejuni	10	273	-1	rural	53.5952	245.955	5909.78	280.29	1.34229	6490.96		jejuni	1	0	0	0	0	4	4	4	4	0
	M	36	jejuni	8	37	-2	urban	7.7469	25.9107	0	58.7829	0.257755	92.6983		jejuni	1	0	1	1	0	2	4	1	3	0
	F	30	jejuni	8	267	-3	urban	0.418313	0.0263565	0.110315	28.4692	0.0662696	29.0905		jejuni	1	1	1	1	0	2	2	2	2	0
	F	57	jejuni	6	48	-3	urban	0.418313	0.0263565	0.110315	28.4692	0.0662696	29.0905		jejuni	1	1	1	1	0	2	2	2	2	0
	F	72	jejuni	10	257	-3	urban	0.418313	0.0263565	0.110315	28.4692	0.0662696	29.0905		jejuni	1	1	0	1	0	2	2	2	2	0
	M	4	jejuni	8	53	-3	urban	0.418313	0.0263565	0.110315	28.4692	0.0662696	29.0905		jejuni	0	0	1	1	0	2	2	2	2	0
	M	20	jejuni	1	2146	-3	urban	0.418313	0.0263565	0.110315	28.4692	0.0662696	29.0905		jejuni	1	0	0	1	0	2	2	2	2	0
	M	26	jejuni	7	3188	-3	urban	0.418313	0.0263565	0.110315	28.4692	0.0662696	29.0905		jejuni	1	0	1	1	0	2	2	2	2	0
	M	55	jejuni	6	206	-3	urban	0.418313	0.0263565	0.110315	28.4692	0.0662696	29.0905		jejuni	1	0	1	1	0	2	2	2	2	0
	F	47	jejuni	6	48	-4	urban	1.69996	0	116.366	0.0765637	0.221324	118.364		jejuni	1	1	1	1	0	2	1	4	2	0
	F	50	jejuni	7	267	-4	urban	1.69996	0	116.366	0.0765637	0.221324	118.364		jejuni	1	1	1	1	0	2	1	4	2	0
	F	53	jejuni	11	45	-4	urban	1.69996	0	116.366	0.0765637	0.221324	118.364		jejuni	1	1	0	1	0	2	1	4	2	0
	M	55	jejuni	11	2116	-4	urban	1.69996	0	116.366	0.0765637	0.221324	118.364		jejuni	1	0	0	1	0	2	1	4	2	0
	F	33	jejuni	12	33	-3	urban	9.92346	6.6773	793.736	12.151	0.982571	823.47		jejuni	1	1	0	1	0	2	4	4	2	0
	F	48	jejuni	11	978	-3	urban	9.92346	6.6773	793.736	12.151	0.982571	823.47		jejuni	1	1	0	1	0	2	4	4	2	0
	M	15	jejuni	11	475	-3	urban	9.92346	6.6773	793.736	12.151	0.982571	823.47		jejuni	0	0	0	1	0	2	4	4	2	0
	M	22	jejuni	11	257	-3	urban	9.92346	6.6773	793.736	12.151	0.982571	823.47		jejuni	1	0	0	1	0	2	4	4	2	0
	M	30	jejuni	9	21	-3	urban	9.92346	6.6773	793.736	12.151	0.982571	823.47		jejuni	1	0	0	1	0	2	4	4	2	0
	M	37	jejuni	3	48	-3	urban	9.92346	6.6773	793.736	12.151	0.982571	823.47		jejuni	1	0	0	1	0	2	4	4	2	0
	M	39	jejuni	1	40	-3	urban	9.92346	6.6773	793.736	12.151	0.982571	823.47		jejuni	1	0	0	1	0	2	4	4	2	0
	M	63	jejuni	2	52	-3	urban	9.92346	6.6773	793.736	12.151	0.982571	823.47		jejuni	1	0	0	1	0	2	4	4	2	0
	F	24	jejuni	2	21	3	urban	0	0	135.808	0	0.0206764	135.829		jejuni	1	1	0	1	1	1	1	4	1	0
	F	58	jejuni	8	61	3	urban	0	0	135.808	0	0.0206764	135.829		jejuni	1	1	1	1	1	1	1	4	1	0
	F	59	jejuni	7	969	3	urban	0	0	135.808	0	0.0206764	135.829		jejuni	1	1	1	1	1	1	1	4	1	0
	M	51	jejuni	5	51	3	urban	0	0	135.808	0	0.0206764	135.829		jejuni	1	0	0	1	1	1	1	4	1	0
	M	75	jejuni	1	45	3	urban	0	0	135.808	0	0.0206764	135.829		jejuni	1	0	0	1	1	1	1	4	1	0
	M	24	jejuni	1	574	0	urban	26.2771	0.636045	539.346	128.485	0.682159	695.426		jejuni	1	0	0	1	1	3	3	4	4	0
	M	45	jejuni	5	883	0	urban	26.2771	0.636045	539.346	128.485	0.682159	695.426		jejuni	1	0	0	1	1	3	3	4	4	0
	M	53	jejuni	12	2030	0	urban	26.2771	0.636045	539.346	128.485	0.682159	695.426		jejuni	1	0	0	1	1	3	3	4	4	0
	F	57	jejuni	10	82	0	urban	17.7365	0	563.132	75.0299	0.64035	656.538		jejuni	1	1	0	1	1	3	1	4	3	0
	F	58	jejuni	10	50	0	urban	17.7365	0	563.132	75.0299	0.64035	656.538		jejuni	1	1	0	1	1	3	1	4	3	0
	M	47	jejuni	10	51	0	urban	17.7365	0	563.132	75.0299	0.64035	656.538		jejuni	1	0	0	1	1	3	1	4	3	0
	M	60	jejuni	9	881	0	urban	17.7365	0	563.132	75.0299	0.64035	656.538		jejuni	1	0	0	1	1	3	1	4	3	0
	F	55	jejuni	6	354	-4	urban	0	0	0	0	0	0		jejuni	1	1	1	1	0	1	1	1	1	0
	F	78	jejuni	6	45	-4	urban	0	0	0	0	0	0		jejuni	1	1	1	1	0	1	1	1	1	0
	M	19	jejuni	7	20	-4	urban	0	0	0	0	0	0		jejuni	0	0	1	1	0	1	1	1	1	0
	M	28	jejuni	6	21	-4	urban	0	0	0	0	0	0		jejuni	1	0	1	1	0	1	1	1	1	0
	M	31	jejuni	1	21	-4	urban	0	0	0	0	0	0		jejuni	1	0	0	1	0	1	1	1	1	0
	M	40	jejuni	5	977	-4	urban	0	0	0	0	0	0		jejuni	1	0	0	1	0	1	1	1	1	0
	M	57	jejuni	9	1709	-4	urban	0	0	0	0	0	0		jejuni	1	0	0	1	0	1	1	1	1	0
	F	73	jejuni	9	21	0	urban	57.0257	14.1687	1187.99	62.8452	3.40491	1325.44		jejuni	1	1	0	1	1	4	4	4	3	0
	M	24	jejuni	8	45	0	urban	57.0257	14.1687	1187.99	62.8452	3.40491	1325.44		jejuni	1	0	1	1	1	4	4	4	3	0
	M	49	jejuni	12	257	0	urban	57.0257	14.1687	1187.99	62.8452	3.40491	1325.44		jejuni	1	0	0	1	1	4	4	4	3	0
	F	19	jejuni	9	53	-4	urban	0	0	0	0	0	0		jejuni	0	1	0	1	0	1	1	1	1	0
	F	30	jejuni	9	21	-4	urban	0	0	0	0	0	0		jejuni	1	1	0	1	0	1	1	1	1	0
	F	35	jejuni	5	447	-4	urban	0	0	0	0	0	0		jejuni	1	1	0	1	0	1	1	1	1	0
	F	40	jejuni	5	607	-4	urban	0	0	0	0	0	0		jejuni	1	1	0	1	0	1	1	1	1	0
	F	52	jejuni	8	45	-4	urban	0	0	0	0	0	0		jejuni	1	1	1	1	0	1	1	1	1	0
	M	36	jejuni	2	661	-4	urban	0	0	0	0	0	0		jejuni	1	0	0	1	0	1	1	1	1	0
	M	43	jejuni	7	2811	-4	urban	0	0	0	0	0	0		jejuni	1	0	1	1	0	1	1	1	1	0
	M	80	jejuni	10	658	-4	urban	0	0	0	0	0	0		jejuni	1	0	0	1	0	1	1	1	1	0
	F	54	jejuni	8	657	-3	rural	38.3985	7.19215	33.9593	161.482	1.24665	242.278		jejuni	1	1	1	0	0	3	4	3	4	0
	M	19	jejuni	7	2779	-3	rural	38.3985	7.19215	33.9593	161.482	1.24665	242.278		jejuni	0	0	1	0	0	3	4	3	4	0
	M	46	jejuni	9	353	-4	urban	0	0	0	0	0	0		jejuni	1	0	0	1	0	1	1	1	1	0
	F	23	jejuni	11	2114	1	urban	0	0	0	0	0	0		jejuni	1	1	0	1	1	1	1	1	1	0
	F	25	jejuni	9	460	1	urban	0	0	0	0	0	0		jejuni	1	1	0	1	1	1	1	1	1	0
	F	26	jejuni	8	353	1	urban	0	0	0	0	0	0		jejuni	1	1	1	1	1	1	1	1	1	0
	F	55	jejuni	8	21	1	urban	0	0	0	0	0	0		jejuni	1	1	1	1	1	1	1	1	1	0
	F	20	jejuni	9	50	1	urban	0	0	0	0	0	0		jejuni	1	1	0	1	1	1	1	1	1	0
	F	26	jejuni	1	45	1	urban	0	0	0	0	0	0		jejuni	1	1	0	1	1	1	1	1	1	0
	M	21	jejuni	12	21	1	urban	0	0	0	0	0	0		jejuni	1	0	0	1	1	1	1	1	1	0
	F	69	jejuni	1	257	-3	urban	0	0	0	0	0	0		jejuni	1	1	0	1	0	1	1	1	1	0
	M	48	jejuni	8	48	-3	urban	0	0	0	0	0	0		jejuni	1	0	1	1	0	1	1	1	1	0
	M	59	jejuni	3	59	-3	urban	0	0	0	0	0	0		jejuni	1	0	0	1	0	1	1	1	1	0
	M	65	jejuni	6	45	-3	urban	0	0	0	0	0	0		jejuni	1	0	1	1	0	1	1	1	1	0
	M	68	jejuni	5	21	-3	urban	0	0	0	0	0	0		jejuni	1	0	0	1	0	1	1	1	1	0
	F	52	jejuni	4	585	-4	rural	11.723	10.3893	519.409	0.700405	0.701095	542.923		jejuni	1	1	0	0	0	2	4	4	2	0
	F	57	jejuni	5	257	-4	rural	11.723	10.3893	519.409	0.700405	0.701095	542.923		jejuni	1	1	0	0	0	2	4	4	2	0
	M	31	jejuni	5	48	-4	rural	11.723	10.3893	519.409	0.700405	0.701095	542.923		jejuni	1	0	0	0	0	2	4	4	2	0
	F	60	jejuni	2	51	-3	rural	5.1145	134.567	634.049	0.65813	0.0366955	774.426		jejuni	1	1	0	0	0	2	4	4	2	0
	M	23	jejuni	11	19	-3	rural	5.1145	134.567	634.049	0.65813	0.0366955	774.426		jejuni	1	0	0	0	0	2	4	4	2	0
	F	21	jejuni	2	21	-4	urban	0	0	0	0	0	0		jejuni	1	1	0	1	0	1	1	1	1	0
	F	25	jejuni	5	363	-4	urban	0	0	0	0	0	0		jejuni	1	1	0	1	0	1	1	1	1	0
	F	31	jejuni	6	2030	-4	urban	0	0	0	0	0	0		jejuni	1	1	1	1	0	1	1	1	1	0
	F	32	jejuni	8	574	-4	urban	0	0	0	0	0	0		jejuni	1	1	1	1	0	1	1	1	1	0
	M	46	jejuni	1	1044	-4	urban	0	0	0	0	0	0		jejuni	1	0	0	1	0	1	1	1	1	0
	M	79	jejuni	1	45	-4	urban	0	0	0	0	0	0		jejuni	1	0	0	1	0	1	1	1	1	0
	F	20	jejuni	3	161	-2	urban	23.5919	27.0063	591.856	8.21762	0.645253	651.317		jejuni	1	1	0	1	0	3	4	4	2	0
	M	3	jejuni	6	53	-2	urban	23.5919	27.0063	591.856	8.21762	0.645253	651.317		jejuni	0	0	1	1	0	3	4	4	2	0
	M	33	jejuni	5	21	-2	urban	23.5919	27.0063	591.856	8.21762	0.645253	651.317		jejuni	1	0	0	1	0	3	4	4	2	0
	M	42	jejuni	5	48	-2	urban	23.5919	27.0063	591.856	8.21762	0.645253	651.317		jejuni	1	0	0	1	0	3	4	4	2	0
	M	50	jejuni	2	50	-2	urban	23.5919	27.0063	591.856	8.21762	0.645253	651.317		jejuni	1	0	0	1	0	3	4	4	2	0
	M	93	jejuni	10	51	-2	urban	23.5919	27.0063	591.856	8.21762	0.645253	651.317		jejuni	1	0	0	1	0	3	4	4	2	0
	M	24	jejuni	9	21	-3	rural	31.899	57.5741	34.304	166.838	0.608605	291.224		jejuni	1	0	0	0	0	3	4	3	4	0
	M	27	jejuni	5	22	-3	rural	31.899	57.5741	34.304	166.838	0.608605	291.224		jejuni	1	0	0	0	0	3	4	3	4	0
	M	32	jejuni	7	33	-3	rural	31.899	57.5741	34.304	166.838	0.608605	291.224		jejuni	1	0	1	0	0	3	4	3	4	0
	M	76	jejuni	4	77	-3	rural	31.899	57.5741	34.304	166.838	0.608605	291.224		jejuni	1	0	0	0	0	3	4	3	4	0
	M	76	jejuni	7	77	-3	rural	31.899	57.5741	34.304	166.838	0.608605	291.224		jejuni	1	0	1	0	0	3	4	3	4	0
	F	54	jejuni	10	2094	-1	urban	0	0	0	0	0	0		jejuni	1	1	0	1	0	1	1	1	1	0
	F	59	jejuni	7	19	-1	urban	0	0	0	0	0	0		jejuni	1	1	1	1	0	1	1	1	1	0
	F	65	jejuni	5	65	-1	urban	0	0	0	0	0	0		jejuni	1	1	0	1	0	1	1	1	1	0
	F	80	jejuni	3	356	-1	urban	0	0	0	0	0	0		jejuni	1	1	0	1	0	1	1	1	1	0
	M	18	jejuni	1	21	-1	urban	0	0	0	0	0	0		jejuni	0	0	0	1	0	1	1	1	1	0
	M	24	jejuni	10	24	-1	urban	0	0	0	0	0	0		jejuni	1	0	0	1	0	1	1	1	1	0
	M	43	jejuni	6	3164	-1	urban	0	0	0	0	0	0		jejuni	1	0	1	1	0	1	1	1	1	0
	M	54	jejuni	2	55	-1	urban	0	0	0	0	0	0		jejuni	1	0	0	1	0	1	1	1	1	0
	M	69	jejuni	5	19	-1	urban	0	0	0	0	0	0		jejuni	1	0	0	1	0	1	1	1	1	0
	F	20	jejuni	3	51	-1	rural	25.505	6.82648	96.3271	125.694	0.205404	254.558		jejuni	1	1	0	0	0	3	4	4	4	0
	F	31	jejuni	10	51	-1	rural	25.505	6.82648	96.3271	125.694	0.205404	254.558		jejuni	1	1	0	0	0	3	4	4	4	0
	F	48	jejuni	2	2122	-1	rural	25.505	6.82648	96.3271	125.694	0.205404	254.558		jejuni	1	1	0	0	0	3	4	4	4	0
	F	55	jejuni	11	574	-1	rural	25.505	6.82648	96.3271	125.694	0.205404	254.558		jejuni	1	1	0	0	0	3	4	4	4	0
	F	58	jejuni	8	51	-1	rural	25.505	6.82648	96.3271	125.694	0.205404	254.558		jejuni	1	1	1	0	0	3	4	4	4	0
	F	62	jejuni	11	122	-1	rural	25.505	6.82648	96.3271	125.694	0.205404	254.558		jejuni	1	1	0	0	0	3	4	4	4	0
	M	28	jejuni	5	262	-1	rural	25.505	6.82648	96.3271	125.694	0.205404	254.558		jejuni	1	0	0	0	0	3	4	4	4	0
	M	52	jejuni	4	257	-1	rural	25.505	6.82648	96.3271	125.694	0.205404	254.558		jejuni	1	0	0	0	0	3	4	4	4	0
	M	55	jejuni	2	56	-1	rural	25.505	6.82648	96.3271	125.694	0.205404	254.558		jejuni	1	0	0	0	0	3	4	4	4	0
	M	59	jejuni	11	257	-1	rural	25.505	6.82648	96.3271	125.694	0.205404	254.558		jejuni	1	0	0	0	0	3	4	4	4	0
	M	69	jejuni	3	257	-1	rural	25.505	6.82648	96.3271	125.694	0.205404	254.558		jejuni	1	0	0	0	0	3	4	4	4	0
	F	55	jejuni	4	61	-6	urban	0	0	0	0	0	0		jejuni	1	1	0	1	0	1	1	1	1	0
	F	57	jejuni	6	58	-6	urban	0	0	0	0	0	0		jejuni	1	1	1	1	0	1	1	1	1	0
	F	60	jejuni	8	354	-6	urban	0	0	0	0	0	0		jejuni	1	1	1	1	0	1	1	1	1	0
	F	72	jejuni	1	52	-6	urban	0	0	0	0	0	0		jejuni	1	1	0	1	0	1	1	1	1	0
	M	1	jejuni	9	262	-6	urban	0	0	0	0	0	0		jejuni	0	0	0	1	0	1	1	1	1	0
	M	67	jejuni	5	2030	-6	urban	0	0	0	0	0	0		jejuni	1	0	0	1	0	1	1	1	1	0
	F	1	jejuni	6	1367	9	urban	0	0	0	0	0	0		jejuni	0	1	1	1	1	1	1	1	1	0
	F	4	jejuni	7	53	9	urban	0	0	0	0	0	0		jejuni	0	1	1	1	1	1	1	1	1	0
	F	21	jejuni	12	61	9	urban	0	0	0	0	0	0		jejuni	1	1	0	1	1	1	1	1	1	0
	F	24	jejuni	8	48	9	urban	0	0	0	0	0	0		jejuni	1	1	1	1	1	1	1	1	1	0
	F	43	jejuni	3	5	9	urban	0	0	0	0	0	0		jejuni	1	1	0	1	1	1	1	1	1	0
	M	2	jejuni	5	45	9	urban	0	0	0	0	0	0		jejuni	0	0	0	1	1	1	1	1	1	0
	M	8	jejuni	3	2033	9	urban	0	0	0	0	0	0		jejuni	0	0	0	1	1	1	1	1	1	0
	F	58	jejuni	5	262	-3	urban	0	0	0	0	0	0		jejuni	1	1	0	1	0	1	1	1	1	0
	M	45	jejuni	6	572	-3	urban	0	0	0	0	0	0		jejuni	1	0	1	1	0	1	1	1	1	0
	M	65	jejuni	9	400	-3	urban	0	0	0	0	0	0		jejuni	1	0	0	1	0	1	1	1	1	0
	F	29	jejuni	8	206	-2	rural	33.6731	0.0139863	3439.34	369.002	0.298387	3842.33		jejuni	1	1	1	0	0	3	2	4	4	0
	M	76	jejuni	8	45	-2	rural	33.6731	0.0139863	3439.34	369.002	0.298387	3842.33		jejuni	1	0	1	0	0	3	2	4	4	0
	F	58	jejuni	6	61	-4	rural	24.6208	0.000548019	352.773	276.023	0.850068	654.267		jejuni	1	1	1	0	0	3	2	4	4	0
	M	1	jejuni	7	3166	-4	rural	24.6208	0.000548019	352.773	276.023	0.850068	654.267		jejuni	0	0	1	0	0	3	2	4	4	0
	F	57	jejuni	1	407	-6	urban	0.386663	0.0408404	0.170912	3.6958	0.00356996	4.29779		jejuni	1	1	0	1	0	2	2	2	2	0
	M	7	jejuni	7	45	-6	urban	0.386663	0.0408404	0.170912	3.6958	0.00356996	4.29779		jejuni	0	0	1	1	0	2	2	2	2	0
	M	18	jejuni	7	48	-6	urban	0.386663	0.0408404	0.170912	3.6958	0.00356996	4.29779		jejuni	0	0	1	1	0	2	2	2	2	0
	M	20	jejuni	7	38	-6	urban	0.386663	0.0408404	0.170912	3.6958	0.00356996	4.29779		jejuni	1	0	1	1	0	2	2	2	2	0
	M	35	jejuni	7	262	-6	urban	0.386663	0.0408404	0.170912	3.6958	0.00356996	4.29779		jejuni	1	0	1	1	0	2	2	2	2	0
	M	64	jejuni	10	429	-6	urban	0.386663	0.0408404	0.170912	3.6958	0.00356996	4.29779		jejuni	1	0	0	1	0	2	2	2	2	0
	M	61	jejuni	5	354	-5	rural	38.6371	0.128079	2899.18	363.729	0.808552	3302.48		jejuni	1	0	0	0	0	3	3	4	4	0
	M	69	jejuni	9	51	-5	rural	38.6371	0.128079	2899.18	363.729	0.808552	3302.48		jejuni	1	0	0	0	0	3	3	4	4	0
	F	46	jejuni	6	257	0	urban	0	0	0	0	0	0		jejuni	1	1	1	1	1	1	1	1	1	0
	F	59	jejuni	11	51	0	urban	0	0	0	0	0	0		jejuni	1	1	0	1	1	1	1	1	1	0
	M	7	jejuni	5	262	3	urban	248.612	0.283882	12405.2	329.265	5.34435	12988.7		jejuni	0	0	0	1	1	4	3	4	4	0
	M	34	jejuni	3	48	3	urban	248.612	0.283882	12405.2	329.265	5.34435	12988.7		jejuni	1	0	0	1	1	4	3	4	4	0
	M	41	jejuni	12	257	3	urban	248.612	0.283882	12405.2	329.265	5.34435	12988.7		jejuni	1	0	0	1	1	4	3	4	4	0
	F	45	jejuni	10	45	2	urban	73.106	13.2496	229.991	95.151	2.62574	414.123		jejuni	1	1	0	1	1	4	4	4	3	0
	M	58	jejuni	6	334	2	urban	73.106	13.2496	229.991	95.151	2.62574	414.123		jejuni	1	0	1	1	1	4	4	4	3	0
	F	62	jejuni	10	63	1	urban	19.8343	0.0185507	857.455	26.1031	0.456083	903.867		jejuni	1	1	0	1	1	3	2	4	2	0
	M	20	jejuni	8	257	1	urban	19.8343	0.0185507	857.455	26.1031	0.456083	903.867		jejuni	1	0	1	1	1	3	2	4	2	0
	M	24	jejuni	9	573	1	urban	19.8343	0.0185507	857.455	26.1031	0.456083	903.867		jejuni	1	0	0	1	1	3	2	4	2	0
	M	42	jejuni	5	45	1	urban	19.8343	0.0185507	857.455	26.1031	0.456083	903.867		jejuni	1	0	0	1	1	3	2	4	2	0
	M	2	jejuni	6	21	3	rural	27.5282	0	1829.96	80.1639	0.561081	1938.21		jejuni	0	0	1	0	1	3	1	4	3	0
	F	78	jejuni	7	45	-5	urban	0.832744	0.0879567	0.36805	7.95954	0.00768852	9.25598		jejuni	1	1	1	1	0	2	3	2	2	0
	M	58	jejuni	4	21	-5	urban	0.832744	0.0879567	0.36805	7.95954	0.00768852	9.25598		jejuni	1	0	0	1	0	2	3	2	2	0
	M	48	jejuni	6	22	0	urban	24.8315	3.24812	132.299	39.3754	0.276394	200.03		jejuni	1	0	1	1	1	3	4	4	3	0
	M	61	jejuni	5	61	0	urban	24.8315	3.24812	132.299	39.3754	0.276394	200.03		jejuni	1	0	0	1	1	3	4	4	3	0
	F	42	jejuni	9	43	0	urban	37.7613	0.0588703	204.794	56.3089	0.511501	299.434		jejuni	1	1	0	1	1	3	3	4	3	0
	F	52	jejuni	5	257	0	urban	37.7613	0.0588703	204.794	56.3089	0.511501	299.434		jejuni	1	1	0	1	1	3	3	4	3	0
	F	72	jejuni	8	581	0	urban	37.7613	0.0588703	204.794	56.3089	0.511501	299.434		jejuni	1	1	1	1	1	3	3	4	3	0
	M	44	jejuni	5	45	0	urban	37.7613	0.0588703	204.794	56.3089	0.511501	299.434		jejuni	1	0	0	1	1	3	3	4	3	0
	M	48	jejuni	2	21	0	urban	37.7613	0.0588703	204.794	56.3089	0.511501	299.434		jejuni	1	0	0	1	1	3	3	4	3	0
	M	76	jejuni	7	2648	0	urban	37.7613	0.0588703	204.794	56.3089	0.511501	299.434		jejuni	1	0	1	1	1	3	3	4	3	0
	F	16	jejuni	9	846	0	urban	82.6241	0.0591767	98.1664	171.582	0.688105	353.12		jejuni	0	1	0	1	1	4	3	4	4	0
	F	27	jejuni	6	21	0	urban	82.6241	0.0591767	98.1664	171.582	0.688105	353.12		jejuni	1	1	1	1	1	4	3	4	4	0
	F	41	jejuni	1	574	0	urban	82.6241	0.0591767	98.1664	171.582	0.688105	353.12		jejuni	1	1	0	1	1	4	3	4	4	0
	F	43	jejuni	9	53	0	urban	82.6241	0.0591767	98.1664	171.582	0.688105	353.12		jejuni	1	1	0	1	1	4	3	4	4	0
	F	64	jejuni	11	48	0	urban	82.6241	0.0591767	98.1664	171.582	0.688105	353.12		jejuni	1	1	0	1	1	4	3	4	4	0
	M	12	jejuni	9	13	0	urban	82.6241	0.0591767	98.1664	171.582	0.688105	353.12		jejuni	0	0	0	1	1	4	3	4	4	0
	M	21	jejuni	7	53	0	urban	82.6241	0.0591767	98.1664	171.582	0.688105	353.12		jejuni	1	0	1	1	1	4	3	4	4	0
	M	27	jejuni	6	21	0	urban	82.6241	0.0591767	98.1664	171.582	0.688105	353.12		jejuni	1	0	1	1	1	4	3	4	4	0
	F	45	jejuni	2	354	1	rural	93.0263	8.82623	86.6479	140.746	6.35425	335.601		jejuni	1	1	0	0	1	4	4	4	4	0
	F	21	jejuni	5	21	2	urban	159.319	3.7322	2.13848	183.879	17.4381	366.507		jejuni	1	1	0	1	1	4	4	3	4	0
	M	25	jejuni	1	21	2	urban	159.319	3.7322	2.13848	183.879	17.4381	366.507		jejuni	1	0	0	1	1	4	4	3	4	0
	M	44	jejuni	2	45	2	urban	159.319	3.7322	2.13848	183.879	17.4381	366.507		jejuni	1	0	0	1	1	4	4	3	4	0
	M	68	jejuni	6	45	2	urban	159.319	3.7322	2.13848	183.879	17.4381	366.507		jejuni	1	0	1	1	1	4	4	3	4	0
	M	38	jejuni	5	464	7	urban	0	0	0	0	0	0		jejuni	1	0	0	1	1	1	1	1	1	0
	F	41	jejuni	12	53	-1	urban	14.9348	0	0	0.245489	0.097395	15.2777		jejuni	1	1	0	1	0	3	1	1	2	0
	M	54	jejuni	11	61	-1	urban	14.9348	0	0	0.245489	0.097395	15.2777		jejuni	1	0	0	1	0	3	1	1	2	0
	M	59	jejuni	12	354	-1	urban	14.9348	0	0	0.245489	0.097395	15.2777		jejuni	1	0	0	1	0	3	1	1	2	0
	F	24	jejuni	10	257	-1	urban	0	0	0	0	0	0		jejuni	1	1	0	1	0	1	1	1	1	0
	F	33	jejuni	8	354	-1	urban	0	0	0	0	0	0		jejuni	1	1	1	1	0	1	1	1	1	0
	F	41	jejuni	4	2030	-1	urban	0	0	0	0	0	0		jejuni	1	1	0	1	0	1	1	1	1	0
	M	23	jejuni	3	969	-1	urban	0	0	0	0	0	0		jejuni	1	0	0	1	0	1	1	1	1	0
	M	50	jejuni	8	48	-1	urban	0	0	0	0	0	0		jejuni	1	0	1	1	0	1	1	1	1	0
	M	64	jejuni	3	64	-1	urban	0	0	0	0	0	0		jejuni	1	0	0	1	0	1	1	1	1	0
	F	23	jejuni	12	50	-1	urban	21.2414	87.9495	30410.8	21.2253	1.92934	30543.2		jejuni	1	1	0	1	0	3	4	4	2	0
	M	20	jejuni	5	475	-1	urban	21.2414	87.9495	30410.8	21.2253	1.92934	30543.2		jejuni	1	0	0	1	0	3	4	4	2	0
	M	42	jejuni	9	50	-1	urban	21.2414	87.9495	30410.8	21.2253	1.92934	30543.2		jejuni	1	0	0	1	0	3	4	4	2	0
	M	46	jejuni	2	257	-1	urban	21.2414	87.9495	30410.8	21.2253	1.92934	30543.2		jejuni	1	0	0	1	0	3	4	4	2	0
	M	62	jejuni	10	257	-1	urban	21.2414	87.9495	30410.8	21.2253	1.92934	30543.2		jejuni	1	0	0	1	0	3	4	4	2	0
	F	28	jejuni	9	21	0	urban	41.6673	33.8895	6428.45	68.1464	1.86943	6574.02		jejuni	1	1	0	1	1	4	4	4	3	0
	F	62	jejuni	6	53	0	urban	41.6673	33.8895	6428.45	68.1464	1.86943	6574.02		jejuni	1	1	1	1	1	4	4	4	3	0
	M	7	jejuni	6	19	0	urban	41.6673	33.8895	6428.45	68.1464	1.86943	6574.02		jejuni	0	0	1	1	1	4	4	4	3	0
	M	15	jejuni	6	16	0	urban	41.6673	33.8895	6428.45	68.1464	1.86943	6574.02		jejuni	0	0	1	1	1	4	4	4	3	0
	M	22	jejuni	5	21	0	urban	41.6673	33.8895	6428.45	68.1464	1.86943	6574.02		jejuni	1	0	0	1	1	4	4	4	3	0
	M	36	jejuni	9	37	0	urban	41.6673	33.8895	6428.45	68.1464	1.86943	6574.02		jejuni	1	0	0	1	1	4	4	4	3	0
	M	45	jejuni	10	46	0	urban	41.6673	33.8895	6428.45	68.1464	1.86943	6574.02		jejuni	1	0	0	1	1	4	4	4	3	0
	M	45	jejuni	8	45	0	urban	41.6673	33.8895	6428.45	68.1464	1.86943	6574.02		jejuni	1	0	1	1	1	4	4	4	3	0
	M	58	jejuni	9	137	0	urban	41.6673	33.8895	6428.45	68.1464	1.86943	6574.02		jejuni	1	0	0	1	1	4	4	4	3	0
	M	70	jejuni	1	2030	0	urban	41.6673	33.8895	6428.45	68.1464	1.86943	6574.02		jejuni	1	0	0	1	1	4	4	4	3	0
	F	35	jejuni	2	1079	-4	urban	0	0	0	0	0	0		jejuni	1	1	0	1	0	1	1	1	1	0
	F	44	jejuni	9	775	-4	urban	0	0	0	0	0	0		jejuni	1	1	0	1	0	1	1	1	1	0
	F	77	jejuni	4	257	-4	urban	0	0	0	0	0	0		jejuni	1	1	0	1	0	1	1	1	1	0
	M	30	jejuni	2	573	-4	urban	0	0	0	0	0	0		jejuni	1	0	0	1	0	1	1	1	1	0
	M	35	jejuni	9	21	-4	urban	0	0	0	0	0	0		jejuni	1	0	0	1	0	1	1	1	1	0
	M	60	jejuni	5	2030	-4	urban	0	0	0	0	0	0		jejuni	1	0	0	1	0	1	1	1	1	0
	M	81	jejuni	6	61	-4	urban	0	0	0	0	0	0		jejuni	1	0	1	1	0	1	1	1	1	0
	F	26	jejuni	10	2034	0	urban	18.5249	142.606	11470.8	62.1804	0.685118	11694.8		jejuni	1	1	0	1	1	3	4	4	3	0
	F	26	jejuni	10	26	0	urban	18.5249	142.606	11470.8	62.1804	0.685118	11694.8		jejuni	1	1	0	1	1	3	4	4	3	0
	F	27	jejuni	9	475	0	urban	18.5249	142.606	11470.8	62.1804	0.685118	11694.8		jejuni	1	1	0	1	1	3	4	4	3	0
	F	39	jejuni	5	25	0	urban	18.5249	142.606	11470.8	62.1804	0.685118	11694.8		jejuni	1	1	0	1	1	3	4	4	3	0
	F	42	jejuni	10	51	0	urban	18.5249	142.606	11470.8	62.1804	0.685118	11694.8		jejuni	1	1	0	1	1	3	4	4	3	0
	F	50	jejuni	7	21	0	urban	18.5249	142.606	11470.8	62.1804	0.685118	11694.8		jejuni	1	1	1	1	1	3	4	4	3	0
	M	9	jejuni	8	257	0	urban	18.5249	142.606	11470.8	62.1804	0.685118	11694.8		jejuni	0	0	1	1	1	3	4	4	3	0
	M	15	jejuni	6	45	0	urban	18.5249	142.606	11470.8	62.1804	0.685118	11694.8		jejuni	0	0	1	1	1	3	4	4	3	0
	M	45	jejuni	6	21	0	urban	18.5249	142.606	11470.8	62.1804	0.685118	11694.8		jejuni	1	0	1	1	1	3	4	4	3	0
	M	46	jejuni	5	22	0	urban	18.5249	142.606	11470.8	62.1804	0.685118	11694.8		jejuni	1	0	0	1	1	3	4	4	3	0
	F	28	jejuni	4	354	2	urban	11.611	76.4852	29340.2	30.2286	2.03709	29460.6		jejuni	1	1	0	1	1	2	4	4	2	0
	F	40	jejuni	3	475	2	urban	11.611	76.4852	29340.2	30.2286	2.03709	29460.6		jejuni	1	1	0	1	1	2	4	4	2	0
	F	43	jejuni	9	354	2	urban	11.611	76.4852	29340.2	30.2286	2.03709	29460.6		jejuni	1	1	0	1	1	2	4	4	2	0
	F	47	jejuni	1	824	2	urban	11.611	76.4852	29340.2	30.2286	2.03709	29460.6		jejuni	1	1	0	1	1	2	4	4	2	0
	M	39	jejuni	3	904	2	urban	11.611	76.4852	29340.2	30.2286	2.03709	29460.6		jejuni	1	0	0	1	1	2	4	4	2	0
	M	47	jejuni	8	21	2	urban	11.611	76.4852	29340.2	30.2286	2.03709	29460.6		jejuni	1	0	1	1	1	2	4	4	2	0
	F	39	jejuni	7	39	0	urban	11.3946	29.6113	6063.87	26.3105	0.54808	6131.74		jejuni	1	1	1	1	1	2	4	4	2	0
	F	40	jejuni	9	257	0	urban	11.3946	29.6113	6063.87	26.3105	0.54808	6131.74		jejuni	1	1	0	1	1	2	4	4	2	0
	F	48	jejuni	6	2188	0	urban	11.3946	29.6113	6063.87	26.3105	0.54808	6131.74		jejuni	1	1	1	1	1	2	4	4	2	0
	F	58	jejuni	2	573	0	urban	11.3946	29.6113	6063.87	26.3105	0.54808	6131.74		jejuni	1	1	0	1	1	2	4	4	2	0
	F	61	jejuni	8	2258	0	urban	11.3946	29.6113	6063.87	26.3105	0.54808	6131.74		jejuni	1	1	1	1	1	2	4	4	2	0
	M	2	jejuni	8	5	0	urban	11.3946	29.6113	6063.87	26.3105	0.54808	6131.74		jejuni	0	0	1	1	1	2	4	4	2	0
	M	16	jejuni	7	21	0	urban	11.3946	29.6113	6063.87	26.3105	0.54808	6131.74		jejuni	0	0	1	1	1	2	4	4	2	0
	M	20	jejuni	6	267	0	urban	11.3946	29.6113	6063.87	26.3105	0.54808	6131.74		jejuni	1	0	1	1	1	2	4	4	2	0
	M	22	jejuni	5	572	0	urban	11.3946	29.6113	6063.87	26.3105	0.54808	6131.74		jejuni	1	0	0	1	1	2	4	4	2	0
	M	41	jejuni	9	257	0	urban	11.3946	29.6113	6063.87	26.3105	0.54808	6131.74		jejuni	1	0	0	1	1	2	4	4	2	0
	M	66	jejuni	9	257	0	urban	11.3946	29.6113	6063.87	26.3105	0.54808	6131.74		jejuni	1	0	0	1	1	2	4	4	2	0
	F	17	jejuni	8	572	-5	urban	2.03851	0.00149844	0.0315597	3.5329	0.0652099	5.66967		jejuni	0	1	1	1	0	2	2	2	2	0
	F	45	jejuni	8	21	-5	urban	2.03851	0.00149844	0.0315597	3.5329	0.0652099	5.66967		jejuni	1	1	1	1	0	2	2	2	2	0
	M	32	jejuni	8	53	-5	urban	2.03851	0.00149844	0.0315597	3.5329	0.0652099	5.66967		jejuni	1	0	1	1	0	2	2	2	2	0
	F	42	jejuni	10	2328	0	urban	40.3553	21.7607	18738.4	60.823	1.93034	18863.2		jejuni	1	1	0	1	1	3	4	4	3	0
	F	54	jejuni	7	677	0	urban	40.3553	21.7607	18738.4	60.823	1.93034	18863.2		jejuni	1	1	1	1	1	3	4	4	3	0
	F	58	jejuni	10	51	0	urban	40.3553	21.7607	18738.4	60.823	1.93034	18863.2		jejuni	1	1	0	1	1	3	4	4	3	0
	M	26	jejuni	8	429	0	urban	40.3553	21.7607	18738.4	60.823	1.93034	18863.2		jejuni	1	0	1	1	1	3	4	4	3	0
	M	62	jejuni	6	42	0	urban	40.3553	21.7607	18738.4	60.823	1.93034	18863.2		jejuni	1	0	1	1	1	3	4	4	3	0
	F	41	jejuni	10	21	-3	rural	34.948	14.3794	1283.58	127.75	0.835831	1461.49		jejuni	1	1	0	0	0	3	4	4	4	0
	F	62	jejuni	6	50	-3	rural	34.948	14.3794	1283.58	127.75	0.835831	1461.49		jejuni	1	1	1	0	0	3	4	4	4	0
	F	20	jejuni	11	2109	-1	urban	0	0	0	0	0	0		jejuni	1	1	0	1	0	1	1	1	1	0
	F	33	jejuni	12	583	-1	urban	0	0	0	0	0	0		jejuni	1	1	0	1	0	1	1	1	1	0
	F	35	jejuni	9	607	-1	urban	0	0	0	0	0	0		jejuni	1	1	0	1	0	1	1	1	1	0
	F	44	jejuni	10	51	-1	urban	0	0	0	0	0	0		jejuni	1	1	0	1	0	1	1	1	1	0
	M	1	jejuni	11	2117	-1	urban	0	0	0	0	0	0		jejuni	0	0	0	1	0	1	1	1	1	0
	M	32	jejuni	1	137	-1	urban	0	0	0	0	0	0		jejuni	1	0	0	1	0	1	1	1	1	0
	F	44	jejuni	5	22	1	urban	0	0	0	0	0	0		jejuni	1	1	0	1	1	1	1	1	1	0
	M	25	jejuni	1	2030	1	urban	0	0	0	0	0	0		jejuni	1	0	0	1	1	1	1	1	1	0
	M	40	jejuni	9	2030	1	urban	0	0	0	0	0	0		jejuni	1	0	0	1	1	1	1	1	1	0
	F	1	jejuni	9	824	2	urban	0	0	0	0	0	0		jejuni	0	1	0	1	1	1	1	1	1	0
	F	25	jejuni	7	21	2	urban	0	0	0	0	0	0		jejuni	1	1	1	1	1	1	1	1	1	0
	F	30	jejuni	4	814	2	urban	0	0	0	0	0	0		jejuni	1	1	0	1	1	1	1	1	1	0
	F	38	jejuni	1	1701	2	urban	0	0	0	0	0	0		jejuni	1	1	0	1	1	1	1	1	1	0
	F	66	jejuni	4	2030	2	urban	0	0	0	0	0	0		jejuni	1	1	0	1	1	1	1	1	1	0
	F	88	jejuni	8	51	2	urban	0	0	0	0	0	0		jejuni	1	1	1	1	1	1	1	1	1	0
	M	30	jejuni	9	51	2	urban	0	0	0	0	0	0		jejuni	1	0	0	1	1	1	1	1	1	0
	M	37	jejuni	9	273	2	urban	0	0	0	0	0	0		jejuni	1	0	0	1	1	1	1	1	1	0
	F	29	jejuni	9	257	-2	urban	0	0	0	0	0	0		jejuni	1	1	0	1	0	1	1	1	1	0
	F	57	jejuni	8	969	-2	urban	0	0	0	0	0	0		jejuni	1	1	1	1	0	1	1	1	1	0
	M	6	jejuni	5	257	-2	urban	0	0	0	0	0	0		jejuni	0	0	0	1	0	1	1	1	1	0
	M	27	jejuni	1	27	-2	urban	0	0	0	0	0	0		jejuni	1	0	0	1	0	1	1	1	1	0
	F	73	jejuni	7	45	1	urban	0	0	0	0	0	0		jejuni	1	1	1	1	1	1	1	1	1	0
	M	14	jejuni	9	475	1	urban	0	0	0	0	0	0		jejuni	0	0	0	1	1	1	1	1	1	0
	M	43	jejuni	11	43	1	urban	0	0	0	0	0	0		jejuni	1	0	0	1	1	1	1	1	1	0
	M	46	jejuni	4	21	1	urban	0	0	0	0	0	0		jejuni	1	0	0	1	1	1	1	1	1	0
	M	57	jejuni	2	52	1	urban	0	0	0	0	0	0		jejuni	1	0	0	1	1	1	1	1	1	0
	F	32	jejuni	12	21	-1	urban	0	0	0	0	0	0		jejuni	1	1	0	1	0	1	1	1	1	0
	M	16	jejuni	3	21	-1	urban	0	0	0	0	0	0		jejuni	0	0	0	1	0	1	1	1	1	0
	M	25	jejuni	12	1365	-1	urban	0	0	0	0	0	0		jejuni	1	0	0	1	0	1	1	1	1	0
	M	25	jejuni	5	25	-1	urban	0	0	0	0	0	0		jejuni	1	0	0	1	0	1	1	1	1	0
	M	30	jejuni	12	30	-1	urban	0	0	0	0	0	0		jejuni	1	0	0	1	0	1	1	1	1	0
	M	32	jejuni	8	257	-1	urban	0	0	0	0	0	0		jejuni	1	0	1	1	0	1	1	1	1	0
	M	34	jejuni	4	35	-1	urban	0	0	0	0	0	0		jejuni	1	0	0	1	0	1	1	1	1	0
	M	43	jejuni	3	2148	-1	urban	0	0	0	0	0	0		jejuni	1	0	0	1	0	1	1	1	1	0
	M	46	jejuni	6	2176	-1	urban	0	0	0	0	0	0		jejuni	1	0	1	1	0	1	1	1	1	0
	F	35	jejuni	8	19	0	urban	0	0	0	0	0	0		jejuni	1	1	1	1	1	1	1	1	1	0
	F	38	jejuni	5	450	0	urban	0	0	0	0	0	0		jejuni	1	1	0	1	1	1	1	1	1	0
	F	43	jejuni	7	2781	0	urban	0	0	0	0	0	0		jejuni	1	1	1	1	1	1	1	1	1	0
	F	65	jejuni	6	52	0	urban	0	0	0	0	0	0		jejuni	1	1	1	1	1	1	1	1	1	0
	M	25	jejuni	1	2141	0	urban	0	0	0	0	0	0		jejuni	1	0	0	1	1	1	1	1	1	0
	M	35	jejuni	11	50	0	urban	0	0	0	0	0	0		jejuni	1	0	0	1	1	1	1	1	1	0
	M	47	jejuni	7	2801	0	urban	0	0	0	0	0	0		jejuni	1	0	1	1	1	1	1	1	1	0
	M	50	jejuni	8	50	0	urban	0	0	0	0	0	0		jejuni	1	0	1	1	1	1	1	1	1	0
	F	30	jejuni	10	51	1	urban	0	0	0	0	0	0		jejuni	1	1	0	1	1	1	1	1	1	0
	F	36	jejuni	5	21	1	urban	0	0	0	0	0	0		jejuni	1	1	0	1	1	1	1	1	1	0
	F	37	jejuni	8	824	1	urban	0	0	0	0	0	0		jejuni	1	1	1	1	1	1	1	1	1	0
	F	40	jejuni	5	607	1	urban	0	0	0	0	0	0		jejuni	1	1	0	1	1	1	1	1	1	0
	F	47	jejuni	10	52	1	urban	0	0	0	0	0	0		jejuni	1	1	0	1	1	1	1	1	1	0
	M	2	jejuni	4	45	1	urban	0	0	0	0	0	0		jejuni	0	0	0	1	1	1	1	1	1	0
	M	33	jejuni	2	824	1	urban	0	0	0	0	0	0		jejuni	1	0	0	1	1	1	1	1	1	0
	M	37	jejuni	12	257	1	urban	0	0	0	0	0	0		jejuni	1	0	0	1	1	1	1	1	1	0
	M	46	jejuni	2	2069	1	urban	0	0	0	0	0	0		jejuni	1	0	0	1	1	1	1	1	1	0
	M	48	jejuni	8	51	1	urban	0	0	0	0	0	0		jejuni	1	0	1	1	1	1	1	1	1	0
	M	55	jejuni	10	450	1	urban	0	0	0	0	0	0		jejuni	1	0	0	1	1	1	1	1	1	0
	M	59	jejuni	11	60	1	urban	0	0	0	0	0	0		jejuni	1	0	0	1	1	1	1	1	1	0
	M	72	jejuni	11	2192	1	urban	0	0	0	0	0	0		jejuni	1	0	0	1	1	1	1	1	1	0
	F	49	jejuni	6	45	-1	urban	0	0	0	0	0	0		jejuni	1	1	1	1	0	1	1	1	1	0
	M	2	jejuni	10	61	-1	urban	0	0	0	0	0	0		jejuni	0	0	0	1	0	1	1	1	1	0
	M	40	jejuni	5	658	-1	urban	0	0	0	0	0	0		jejuni	1	0	0	1	0	1	1	1	1	0
	M	51	jejuni	6	257	-1	urban	0	0	0	0	0	0		jejuni	1	0	1	1	0	1	1	1	1	0
	M	56	jejuni	9	257	-1	urban	0	0	0	0	0	0		jejuni	1	0	0	1	0	1	1	1	1	0
	F	20	jejuni	1	1359	2	urban	0	0	0	0	0	0		jejuni	1	1	0	1	1	1	1	1	1	0
	F	22	jejuni	10	267	2	urban	0	0	0	0	0	0		jejuni	1	1	0	1	1	1	1	1	1	0
	M	18	jejuni	10	573	2	urban	0	0	0	0	0	0		jejuni	0	0	0	1	1	1	1	1	1	0
	M	22	jejuni	2	23	2	urban	0	0	0	0	0	0		jejuni	1	0	0	1	1	1	1	1	1	0
	M	29	jejuni	12	257	2	urban	0	0	0	0	0	0		jejuni	1	0	0	1	1	1	1	1	1	0
	M	46	jejuni	9	1751	2	urban	0	0	0	0	0	0		jejuni	1	0	0	1	1	1	1	1	1	0
	M	56	jejuni	1	583	2	urban	0	0	0	0	0	0		jejuni	1	0	0	1	1	1	1	1	1	0
	F	24	jejuni	1	19	-2	urban	0	0	0	0	0	0		jejuni	1	1	0	1	0	1	1	1	1	0
	F	24	jejuni	2	5	-2	urban	0	0	0	0	0	0		jejuni	1	1	0	1	0	1	1	1	1	0
	F	30	jejuni	8	161	-2	urban	0	0	0	0	0	0		jejuni	1	1	1	1	0	1	1	1	1	0
	M	36	jejuni	4	464	-2	urban	0	0	0	0	0	0		jejuni	1	0	0	1	0	1	1	1	1	0
	M	46	jejuni	7	536	-2	urban	0	0	0	0	0	0		jejuni	1	0	1	1	0	1	1	1	1	0
	F	29	jejuni	9	44	-5	urban	0	0	0	0	0	0		jejuni	1	1	0	1	0	1	1	1	1	0
	F	34	jejuni	1	257	-5	urban	0	0	0	0	0	0		jejuni	1	1	0	1	0	1	1	1	1	0
	F	48	jejuni	12	574	-5	urban	0	0	0	0	0	0		jejuni	1	1	0	1	0	1	1	1	1	0
	F	56	jejuni	1	2123	-5	urban	0	0	0	0	0	0		jejuni	1	1	0	1	0	1	1	1	1	0
	M	65	jejuni	5	257	-5	urban	0	0	0	0	0	0		jejuni	1	0	0	1	0	1	1	1	1	0
	F	56	jejuni	9	2030	-4	urban	0	0	0	0	0	0		jejuni	1	1	0	1	0	1	1	1	1	0
	M	23	jejuni	5	257	-4	urban	0	0	0	0	0	0		jejuni	1	0	0	1	0	1	1	1	1	0
	M	27	jejuni	11	658	-4	urban	0	0	0	0	0	0		jejuni	1	0	0	1	0	1	1	1	1	0
	M	40	jejuni	6	1233	-4	urban	0	0	0	0	0	0		jejuni	1	0	1	1	0	1	1	1	1	0
	F	48	jejuni	2	446	3	urban	9.73647	0.0503274	17409.5	1.90238	1.11916	17422.4		jejuni	1	1	0	1	1	2	2	4	2	0
	F	70	jejuni	7	45	0	urban	13.5639	0.222723	23539.3	114.83	2.1139	23670.1		jejuni	1	1	1	1	1	2	3	4	4	0
	M	30	jejuni	2	50	0	urban	13.5639	0.222723	23539.3	114.83	2.1139	23670.1		jejuni	1	0	0	1	1	2	3	4	4	0
	M	33	jejuni	6	2069	0	urban	13.5639	0.222723	23539.3	114.83	2.1139	23670.1		jejuni	1	0	1	1	1	2	3	4	4	0
	F	62	jejuni	8	137	-5	urban	79.9988	0.178201	1911.05	219.414	2.02498	2212.66		jejuni	1	1	1	1	0	4	3	4	4	0
	F	39	jejuni	6	53	-1	urban	15.5956	0	0.312133	22.763	0.820878	39.4916		jejuni	1	1	1	1	0	3	1	2	2	0
	F	41	jejuni	8	403	-1	urban	15.5956	0	0.312133	22.763	0.820878	39.4916		jejuni	1	1	1	1	0	3	1	2	2	0
	M	11	jejuni	2	257	-1	urban	15.5956	0	0.312133	22.763	0.820878	39.4916		jejuni	0	0	0	1	0	3	1	2	2	0
	F	16	jejuni	7	1044	0	urban	65.3667	0.0176108	2.98077	184.859	1.46156	254.685		jejuni	0	1	1	1	1	4	2	3	4	0
	F	31	jejuni	11	607	0	urban	9.52376	0	91.1987	130.695	0.482246	231.9		jejuni	1	1	0	1	1	2	1	4	4	0
	M	5	jejuni	3	21	0	urban	9.52376	0	91.1987	130.695	0.482246	231.9		jejuni	0	0	0	1	1	2	1	4	4	0
	M	45	jejuni	2	257	0	urban	9.52376	0	91.1987	130.695	0.482246	231.9		jejuni	1	0	0	1	1	2	1	4	4	0
	M	65	jejuni	6	2189	0	urban	9.52376	0	91.1987	130.695	0.482246	231.9		jejuni	1	0	1	1	1	2	1	4	4	0
	F	35	jejuni	10	257	2	urban	3.81436	0	0.0414322	7.78786	0.214994	11.8586		jejuni	1	1	0	1	1	2	1	2	2	0
	M	48	jejuni	10	137	2	urban	3.81436	0	0.0414322	7.78786	0.214994	11.8586		jejuni	1	0	0	1	1	2	1	2	2	0
	F	46	jejuni	6	48	-5	rural	21.7372	2.26132	113.987	289.738	1.31515	429.039		jejuni	1	1	1	0	0	3	3	4	4	0
	F	29	jejuni	11	2327	-4	urban	4.94516	0	0.127177	5.59958	0.256163	10.9281		jejuni	1	1	0	1	0	2	1	2	2	0
	F	39	jejuni	12	48	-4	urban	4.94516	0	0.127177	5.59958	0.256163	10.9281		jejuni	1	1	0	1	0	2	1	2	2	0
	M	25	jejuni	2	2794	-5	rural	20.2867	0.0106381	15.6415	155.049	0.393867	191.382		jejuni	1	0	0	0	0	3	2	3	4	0
	M	43	jejuni	6	53	-4	rural	19.8678	0.0538164	17.4364	166.894	0.281932	204.534		jejuni	1	0	1	0	0	3	3	3	4	0
	F	43	jejuni	10	2030	-3	rural	5.07312	0.00107104	0.170049	105.305	0.0941795	110.644		jejuni	1	1	0	0	0	2	2	2	4	0
	F	56	jejuni	10	257	-3	rural	5.07312	0.00107104	0.170049	105.305	0.0941795	110.644		jejuni	1	1	0	0	0	2	2	2	4	0
	M	35	jejuni	8	257	-3	rural	5.07312	0.00107104	0.170049	105.305	0.0941795	110.644		jejuni	1	0	1	0	0	2	2	2	4	0
	F	46	jejuni	6	61	-5	rural	15.0997	0.0506317	3.76891	315.783	0.26401	334.966		jejuni	1	1	1	0	0	3	2	3	4	0
	F	54	jejuni	10	137	-3	urban	68.6631	0.0148942	0.565129	81.1048	2.39201	152.74		jejuni	1	1	0	1	0	4	2	2	3	0
	M	25	jejuni	2	573	-3	urban	68.6631	0.0148942	0.565129	81.1048	2.39201	152.74		jejuni	1	0	0	1	0	4	2	2	3	0
	M	46	jejuni	2	38	-3	urban	68.6631	0.0148942	0.565129	81.1048	2.39201	152.74		jejuni	1	0	0	1	0	4	2	2	3	0
	M	63	jejuni	6	21	-3	urban	68.6631	0.0148942	0.565129	81.1048	2.39201	152.74		jejuni	1	0	1	1	0	4	2	2	3	0
	F	64	jejuni	7	2109	-2	rural	3.68136	0.000393315	0.162048	120.786	0.0206101	124.651		jejuni	1	1	1	0	0	2	2	2	4	0
	M	42	jejuni	1	21	0	urban	14.1999	0	0.027408	36.5162	0.772727	51.5162		jejuni	1	0	0	1	1	2	1	2	3	0
	M	65	jejuni	6	574	0	urban	14.1999	0	0.027408	36.5162	0.772727	51.5162		jejuni	1	0	1	1	1	2	1	2	3	0
	F	30	jejuni	2	877	1	urban	6.32468	0	0.0325998	14.6251	0.346698	21.3291		jejuni	1	1	0	1	1	2	1	2	2	0
	F	31	jejuni	8	257	1	urban	6.32468	0	0.0325998	14.6251	0.346698	21.3291		jejuni	1	1	1	1	1	2	1	2	2	0
	F	62	jejuni	2	354	1	urban	6.32468	0	0.0325998	14.6251	0.346698	21.3291		jejuni	1	1	0	1	1	2	1	2	2	0
	M	23	jejuni	3	573	1	urban	6.32468	0	0.0325998	14.6251	0.346698	21.3291		jejuni	1	0	0	1	1	2	1	2	2	0
	F	25	jejuni	9	257	3	urban	0	0	0	0	0	0		jejuni	1	1	0	1	1	1	1	1	1	0
	F	36	jejuni	6	48	2	urban	2.80713	0	0.0155535	7.02636	0.146688	9.99573		jejuni	1	1	1	1	1	2	1	2	2	0
	F	47	jejuni	5	21	2	urban	2.80713	0	0.0155535	7.02636	0.146688	9.99573		jejuni	1	1	0	1	1	2	1	2	2	0
	M	45	jejuni	8	11	2	urban	2.80713	0	0.0155535	7.02636	0.146688	9.99573		jejuni	1	0	1	1	1	2	1	2	2	0
	M	88	jejuni	2	19	2	urban	2.80713	0	0.0155535	7.02636	0.146688	9.99573		jejuni	1	0	0	1	1	2	1	2	2	0
	F	47	jejuni	3	257	-1	urban	1.07902	0	0	0.0177362	0.00703278	1.10379		jejuni	1	1	0	1	0	2	1	1	2	0
	F	52	jejuni	6	354	-1	urban	1.07902	0	0	0.0177362	0.00703278	1.10379		jejuni	1	1	1	1	0	2	1	1	2	0
	M	70	jejuni	8	45	-1	urban	1.07902	0	0	0.0177362	0.00703278	1.10379		jejuni	1	0	1	1	0	2	1	1	2	0
	F	26	jejuni	6	464	-1	urban	37.4174	0	1.32349	100.155	1.42374	140.319		jejuni	1	1	1	1	0	3	1	2	4	0
	M	62	jejuni	10	21	-1	urban	37.4174	0	1.32349	100.155	1.42374	140.319		jejuni	1	0	0	1	0	3	1	2	4	0
	F	5	jejuni	7	53	-1	rural	95.728	0	2.62224	142.633	4.66281	245.646		jejuni	0	1	1	0	0	4	1	3	4	0
	M	28	jejuni	9	2292	-1	rural	95.728	0	2.62224	142.633	4.66281	245.646		jejuni	1	0	0	0	0	4	1	3	4	0
	F	1	jejuni	8	45	-1	urban	8.75054	0	0.0981347	21.832	0.464071	31.1448		jejuni	0	1	1	1	0	2	1	2	2	0
	M	38	jejuni	10	273	-1	urban	8.75054	0	0.0981347	21.832	0.464071	31.1448		jejuni	1	0	0	1	0	2	1	2	2	0
	F	34	jejuni	11	824	-3	urban	36.0929	0	0.657231	78.0949	1.19297	116.038		jejuni	1	1	0	1	0	3	1	2	3	0
	F	70	jejuni	6	45	-3	urban	36.0929	0	0.657231	78.0949	1.19297	116.038		jejuni	1	1	1	1	0	3	1	2	3	0
	M	40	jejuni	10	572	-3	urban	36.0929	0	0.657231	78.0949	1.19297	116.038		jejuni	1	0	0	1	0	3	1	2	3	0
	M	34	jejuni	11	257	-1	rural	29.2481	0	0.794571	83.8608	0.828678	114.732		jejuni	1	0	0	0	0	3	1	2	3	0
	M	55	jejuni	8	51	-1	rural	29.2481	0	0.794571	83.8608	0.828678	114.732		jejuni	1	0	1	0	0	3	1	2	3	0
	M	73	jejuni	11	354	-1	rural	29.2481	0	0.794571	83.8608	0.828678	114.732		jejuni	1	0	0	0	0	3	1	2	3	0
	F	24	jejuni	6	50	1	urban	45.6393	0	0.993417	82.1746	0.831381	129.639		jejuni	1	1	1	1	1	4	1	2	3	0
	M	57	jejuni	10	354	1	urban	45.6393	0	0.993417	82.1746	0.831381	129.639		jejuni	1	0	0	1	1	4	1	2	3	0
	F	44	jejuni	10	354	1	urban	33.0019	0	0.794942	65.8897	0.346311	100.033		jejuni	1	1	0	1	1	3	1	2	3	0
	M	7	jejuni	6	45	-3	urban	36.3403	0.0464616	14054.5	76.2743	1.42783	14168.6		jejuni	0	0	1	1	0	3	2	4	3	0
	M	53	jejuni	10	19	0	urban	67.1798	0	1.62113	134.086	0.706035	203.593		jejuni	1	0	0	1	1	4	1	3	4	0
	M	79	jejuni	9	19	0	urban	67.1798	0	1.62113	134.086	0.706035	203.593		jejuni	1	0	0	1	1	4	1	3	4	0
	F	23	jejuni	2	574	-1	rural	36.0968	0.0430188	0.908498	133.762	0.436623	171.247		jejuni	1	1	0	0	0	3	2	2	4	0
	M	21	jejuni	10	475	-1	rural	36.0968	0.0430188	0.908498	133.762	0.436623	171.247		jejuni	1	0	0	0	0	3	2	2	4	0
	F	59	jejuni	10	221	3	urban	33.2382	0.0360506	1495.51	128.256	2.2807	1659.32		jejuni	1	1	0	1	1	3	2	4	4	0
	M	58	jejuni	3	132	3	urban	33.2382	0.0360506	1495.51	128.256	2.2807	1659.32		jejuni	1	0	0	1	1	3	2	4	4	0
	M	43	jejuni	3	50	-5	urban	27.0091	0.0205247	0.643106	89.0832	1.48467	118.241		jejuni	1	0	0	1	0	3	2	2	3	0
	F	36	jejuni	6	475	-4	rural	30.4037	0.474242	34.8162	155.473	0.728716	221.896		jejuni	1	1	1	0	0	3	3	3	4	0
	F	51	jejuni	10	137	-1	urban	14.4696	0.0643981	601.618	201.979	1.1235	819.254		jejuni	1	1	0	1	0	2	3	4	4	0
	F	77	jejuni	2	1044	-1	urban	14.4696	0.0643981	601.618	201.979	1.1235	819.254		jejuni	1	1	0	1	0	2	3	4	4	0
	F	30	jejuni	10	51	0	urban	0	0	0	0	0	0		jejuni	1	1	0	1	1	1	1	1	1	0
	M	30	jejuni	7	21	1	urban	0	0	0	0	0	0		jejuni	1	0	1	1	1	1	1	1	1	0
	F	27	jejuni	7	489	3	urban	0	0	0	0	0	0		jejuni	1	1	1	1	1	1	1	1	1	0
	M	68	jejuni	3	52	3	urban	0	0	0	0	0	0		jejuni	1	0	0	1	1	1	1	1	1	0
	F	70	jejuni	8	21	-1	urban	0	0	0	0	0	0		jejuni	1	1	1	1	0	1	1	1	1	0
	M	18	jejuni	5	354	-1	urban	0	0	0	0	0	0		jejuni	0	0	0	1	0	1	1	1	1	0
	M	29	jejuni	8	51	-1	urban	0	0	0	0	0	0		jejuni	1	0	1	1	0	1	1	1	1	0
	M	19	jejuni	8	53	-3	urban	24.0439	16.0108	84.0532	28.7344	0.604489	153.447		jejuni	0	0	1	1	0	3	4	3	2	0
	M	78	jejuni	12	21	-1	urban	0	0	0	0	0	0		jejuni	1	0	0	1	0	1	1	1	1	0
	F	42	jejuni	8	148	-1	urban	20.0146	13.3277	69.9674	23.919	0.503199	127.732		jejuni	1	1	1	1	0	3	4	3	2	0
	F	88	jejuni	9	21	-1	urban	20.0146	13.3277	69.9674	23.919	0.503199	127.732		jejuni	1	1	0	1	0	3	4	3	2	0
	M	2	jejuni	1	257	-1	urban	20.0146	13.3277	69.9674	23.919	0.503199	127.732		jejuni	0	0	0	1	0	3	4	3	2	0
	F	47	jejuni	5	2030	5	urban	9.18802	6.11827	32.1197	10.9804	0.23098	58.6373		jejuni	1	1	0	1	1	2	4	3	2	0
	M	74	jejuni	7	661	5	urban	9.18802	6.11827	32.1197	10.9804	0.23098	58.6373		jejuni	1	0	1	1	1	2	4	3	2	0
	F	26	jejuni	6	3076	-4	urban	0	0	0	0	0	0		jejuni	1	1	1	1	0	1	1	1	1	0
	F	38	jejuni	8	354	-4	urban	0	0	0	0	0	0		jejuni	1	1	1	1	0	1	1	1	1	0
	M	35	jejuni	5	48	2	urban	0	0	0	0	0	0		jejuni	1	0	0	1	1	1	1	1	1	0
	F	3	jejuni	8	45	4	urban	7.52586	11.6029	0	19.4488	0.241418	38.819		jejuni	0	1	1	1	1	2	4	1	2	0
	M	41	jejuni	9	257	4	urban	7.52586	11.6029	0	19.4488	0.241418	38.819		jejuni	1	0	0	1	1	2	4	1	2	0
	M	55	jejuni	5	2030	4	urban	7.52586	11.6029	0	19.4488	0.241418	38.819		jejuni	1	0	0	1	1	2	4	1	2	0
	F	4	jejuni	3	958	14	urban	7.02247	10.8268	0	18.1479	0.22527	36.2225		jejuni	0	1	0	1	1	2	4	1	2	0
	F	38	jejuni	5	2030	14	urban	7.02247	10.8268	0	18.1479	0.22527	36.2225		jejuni	1	1	0	1	1	2	4	1	2	0
	F	69	jejuni	7	2207	14	urban	7.02247	10.8268	0	18.1479	0.22527	36.2225		jejuni	1	1	1	1	1	2	4	1	2	0
	F	34	jejuni	9	53	12	urban	20.193	31.1325	0	52.1844	0.647819	104.158		jejuni	1	1	0	1	1	3	4	1	3	0
	M	64	jejuni	9	2682	12	urban	20.193	31.1325	0	52.1844	0.647819	104.158		jejuni	1	0	0	1	1	3	4	1	3	0
	M	67	jejuni	9	5	6	urban	54.4182	25.9981	192.424	51.4781	1.12758	325.446		jejuni	1	0	0	1	1	4	4	4	3	0
	F	34	jejuni	9	257	0	urban	0	0	0	0	0	0		jejuni	1	1	0	1	1	1	1	1	1	0
	M	11	jejuni	10	257	0	urban	0	0	0	0	0	0		jejuni	0	0	0	1	1	1	1	1	1	0
	M	24	jejuni	9	257	0	urban	0	0	0	0	0	0		jejuni	1	0	0	1	1	1	1	1	1	0
	F	79	jejuni	5	45	10	urban	22.2613	0	111.192	2.50953	0.358953	136.322		jejuni	1	1	0	1	1	3	1	4	2	0
	M	12	jejuni	12	354	10	urban	22.2613	0	111.192	2.50953	0.358953	136.322		jejuni	0	0	0	1	1	3	1	4	2	0
	F	68	jejuni	12	969	8	urban	42.3512	0	260.615	5.88191	0.84123	309.69		jejuni	1	1	0	1	1	4	1	4	2	0
	F	21	jejuni	10	1943	9	urban	41.3416	0	254.402	5.74171	0.821211	302.307		jejuni	1	1	0	1	1	4	1	4	2	0
	F	25	jejuni	6	257	9	urban	41.3416	0	254.402	5.74171	0.821211	302.307		jejuni	1	1	1	1	1	4	1	4	2	0
	F	31	jejuni	6	19	9	urban	41.3416	0	254.402	5.74171	0.821211	302.307		jejuni	1	1	1	1	1	4	1	4	2	0
	F	40	jejuni	8	861	9	urban	41.3416	0	254.402	5.74171	0.821211	302.307		jejuni	1	1	1	1	1	4	1	4	2	0
	M	4	jejuni	7	574	4	urban	91.6106	0	341.852	44.6118	0.74507	478.819		jejuni	0	0	1	1	1	4	1	4	3	0
	M	46	jejuni	10	257	4	urban	91.6106	0	341.852	44.6118	0.74507	478.819		jejuni	1	0	0	1	1	4	1	4	3	0
	M	11	jejuni	7	1701	7	urban	9.26589	0	0	0	0	9.26589		jejuni	0	0	1	1	1	2	1	1	1	0
	M	62	jejuni	10	2122	7	urban	9.26589	0	0	0	0	9.26589		jejuni	1	0	0	1	1	2	1	1	1	0
	F	1	jejuni	8	19	8	urban	1.50163	0	0	0	0	1.50163		jejuni	0	1	1	1	1	2	1	1	1	0
	M	52	jejuni	11	354	8	urban	1.50163	0	0	0	0	1.50163		jejuni	1	0	0	1	1	2	1	1	1	0
	M	67	jejuni	7	583	8	urban	1.50163	0	0	0	0	1.50163		jejuni	1	0	1	1	1	2	1	1	1	0
	F	58	jejuni	6	45	5	urban	7.68498	0.0374342	0.488471	0.633643	0.121433	8.96596		jejuni	1	1	1	1	1	2	2	2	2	0
	F	1	jejuni	10	50	1	urban	0	0	0	0	0	0		jejuni	0	1	0	1	1	1	1	1	1	0
	F	2	jejuni	9	574	1	urban	0	0	0	0	0	0		jejuni	0	1	0	1	1	1	1	1	1	0
	F	50	jejuni	12	429	1	urban	0	0	0	0	0	0		jejuni	1	1	0	1	1	1	1	1	1	0
	M	42	jejuni	10	677	1	urban	0	0	0	0	0	0		jejuni	1	0	0	1	1	1	1	1	1	0
	M	49	jejuni	5	262	1	urban	0	0	0	0	0	0		jejuni	1	0	0	1	1	1	1	1	1	0
	F	6	jejuni	11	986	1	urban	42.8964	0	263.97	5.95763	0.85207	313.676		jejuni	0	1	0	1	1	4	1	4	2	0
	M	33	jejuni	12	1232	1	urban	42.8964	0	263.97	5.95763	0.85207	313.676		jejuni	1	0	0	1	1	4	1	4	2	0
	M	48	jejuni	5	45	1	urban	42.8964	0	263.97	5.95763	0.85207	313.676		jejuni	1	0	0	1	1	4	1	4	2	0
	M	48	jejuni	6	354	1	urban	42.8964	0	263.97	5.95763	0.85207	313.676		jejuni	1	0	1	1	1	4	1	4	2	0
	M	68	jejuni	11	61	12	urban	34.1537	0	139.864	3.15665	0.451466	177.626		jejuni	1	0	0	1	1	3	1	4	2	0
	M	23	jejuni	5	61	12	urban	29.8279	0.0407105	38.9828	1.55693	0.256178	70.6644		jejuni	1	0	0	1	1	3	2	3	2	0
	M	57	jejuni	1	2030	12	urban	29.8279	0.0407105	38.9828	1.55693	0.256178	70.6644		jejuni	1	0	0	1	1	3	2	3	2	0
	F	31	jejuni	6	2030	8	urban	39.0574	0	240.346	5.42446	0.77581	285.603		jejuni	1	1	1	1	1	3	1	4	2	0
	F	53	jejuni	6	257	8	urban	39.0574	0	240.346	5.42446	0.77581	285.603		jejuni	1	1	1	1	1	3	1	4	2	0
	M	40	jejuni	8	311	8	urban	39.0574	0	240.346	5.42446	0.77581	285.603		jejuni	1	0	1	1	1	3	1	4	2	0
	M	30	jejuni	6	19	0	urban	133.612	0.0258456	699.468	28.2885	2.85074	864.245		jejuni	1	0	1	1	1	4	2	4	2	0
	M	39	jejuni	6	19	0	urban	133.612	0.0258456	699.468	28.2885	2.85074	864.245		jejuni	1	0	1	1	1	4	2	4	2	0
	M	59	jejuni	6	50	12	urban	40.2858	0.152249	41.2903	6.12453	0.679477	88.5323		jejuni	1	0	1	1	1	3	3	3	2	0
	F	34	jejuni	6	257	15	urban	29.4999	0.0576056	109.534	3.42993	0.537964	143.06		jejuni	1	1	1	1	1	3	3	4	2	0
	M	1	jejuni	12	574	5	urban	0	0	0	0	0	0		jejuni	0	0	0	1	1	1	1	1	1	0
	F	22	jejuni	8	658	4	urban	0	0	0	0	0	0		jejuni	1	1	1	1	1	1	1	1	1	0
	F	20	jejuni	11	48	5	urban	0	0	0	0	0	0		jejuni	1	1	0	1	1	1	1	1	1	0
	F	68	jejuni	9	573	5	urban	0	0	0	0	0	0		jejuni	1	1	0	1	1	1	1	1	1	0
	M	34	jejuni	8	2789	5	urban	0	0	0	0	0	0		jejuni	1	0	1	1	1	1	1	1	1	0
	M	50	jejuni	12	21	7	urban	0	0	0	0	0	0		jejuni	1	0	0	1	1	1	1	1	1	0
	M	49	jejuni	8	2826	7	urban	0	0	0	0	0	0		jejuni	1	0	1	1	1	1	1	1	1	0
	F	6	jejuni	7	572	-1	urban	0	0	0	0	0	0		jejuni	0	1	1	1	0	1	1	1	1	0
	F	27	jejuni	11	257	-1	urban	0	0	0	0	0	0		jejuni	1	1	0	1	0	1	1	1	1	0
	M	33	jejuni	10	574	-1	urban	0	0	0	0	0	0		jejuni	1	0	0	1	0	1	1	1	1	0
	M	38	jejuni	6	376	-1	urban	0	0	0	0	0	0		jejuni	1	0	1	1	0	1	1	1	1	0
	M	71	jejuni	6	42	-1	urban	0	0	0	0	0	0		jejuni	1	0	1	1	0	1	1	1	1	0
	F	3	jejuni	11	48	-3	urban	0	0	0	0	0	0		jejuni	0	1	0	1	0	1	1	1	1	0
	M	21	jejuni	10	50	-3	urban	0	0	0	0	0	0		jejuni	1	0	0	1	0	1	1	1	1	0
	M	33	jejuni	3	48	-3	urban	0	0	0	0	0	0		jejuni	1	0	0	1	0	1	1	1	1	0
	M	37	jejuni	8	230	1	urban	0	0	0	0	0	0		jejuni	1	0	1	1	1	1	1	1	1	0
	M	18	jejuni	12	574	8	urban	0	0	0	0	0	0		jejuni	0	0	0	1	1	1	1	1	1	0
	F	28	jejuni	10	257	8	urban	0	0	0	0	0	0		jejuni	1	1	0	1	1	1	1	1	1	0
	F	72	jejuni	12	25	8	urban	0	0	0	0	0	0		jejuni	1	1	0	1	1	1	1	1	1	0
	F	7	jejuni	6	574	6	urban	0	0	0	0	0	0		jejuni	0	1	1	1	1	1	1	1	1	0
	F	34	jejuni	1	273	6	urban	0	0	0	0	0	0		jejuni	1	1	0	1	1	1	1	1	1	0
	M	29	jejuni	12	354	6	urban	0	0	0	0	0	0		jejuni	1	0	0	1	1	1	1	1	1	0
	M	42	jejuni	4	574	6	urban	0	0	0	0	0	0		jejuni	1	0	0	1	1	1	1	1	1	0
	M	50	jejuni	2	257	6	urban	0	0	0	0	0	0		jejuni	1	0	0	1	1	1	1	1	1	0
	M	57	jejuni	10	257	6	urban	0	0	0	0	0	0		jejuni	1	0	0	1	1	1	1	1	1	0
	M	61	jejuni	6	45	6	urban	0	0	0	0	0	0		jejuni	1	0	1	1	1	1	1	1	1	0
	M	76	jejuni	9	257	6	urban	0	0	0	0	0	0		jejuni	1	0	0	1	1	1	1	1	1	0
	F	68	jejuni	2	19	1	urban	0	0	0	0	0	0		jejuni	1	1	0	1	1	1	1	1	1	0
	M	30	jejuni	9	48	1	urban	0	0	0	0	0	0		jejuni	1	0	0	1	1	1	1	1	1	0
	M	55	jejuni	2	206	1	urban	0	0	0	0	0	0		jejuni	1	0	0	1	1	1	1	1	1	0
	F	59	jejuni	8	52	5	urban	0	0	0	0	0	0		jejuni	1	1	1	1	1	1	1	1	1	0
	F	65	jejuni	7	354	5	urban	0	0	0	0	0	0		jejuni	1	1	1	1	1	1	1	1	1	0
	M	38	jejuni	6	50	5	urban	0	0	0	0	0	0		jejuni	1	0	1	1	1	1	1	1	1	0
	F	52	jejuni	10	573	-2	urban	0	0	0	0	0	0		jejuni	1	1	0	1	0	1	1	1	1	0
	M	59	jejuni	7	257	-2	urban	0	0	0	0	0	0		jejuni	1	0	1	1	0	1	1	1	1	0
	F	35	jejuni	7	2206	-5	urban	0	0	0	0	0	0		jejuni	1	1	1	1	0	1	1	1	1	0
	F	70	jejuni	10	400	-5	urban	0	0	0	0	0	0		jejuni	1	1	0	1	0	1	1	1	1	0
	F	74	jejuni	8	267	-5	urban	0	0	0	0	0	0		jejuni	1	1	1	1	0	1	1	1	1	0
	M	80	jejuni	2	400	-5	urban	0	0	0	0	0	0		jejuni	1	0	0	1	0	1	1	1	1	0
	F	33	jejuni	9	354	0	urban	0	0	0	0	0	0		jejuni	1	1	0	1	1	1	1	1	1	0
	M	22	jejuni	3	353	0	urban	0	0	0	0	0	0		jejuni	1	0	0	1	1	1	1	1	1	0
	M	47	jejuni	8	2034	0	urban	0	0	0	0	0	0		jejuni	1	0	1	1	1	1	1	1	1	0
	M	50	jejuni	2	573	0	urban	0	0	0	0	0	0		jejuni	1	0	0	1	1	1	1	1	1	0
	F	24	jejuni	2	354	0	urban	0	0	0	0	0	0		jejuni	1	1	0	1	1	1	1	1	1	0
	F	28	jejuni	7	21	0	urban	0	0	0	0	0	0		jejuni	1	1	1	1	1	1	1	1	1	0
	F	40	jejuni	2	814	0	urban	0	0	0	0	0	0		jejuni	1	1	0	1	1	1	1	1	1	0
	F	41	jejuni	7	2787	0	urban	0	0	0	0	0	0		jejuni	1	1	1	1	1	1	1	1	1	0
	M	54	jejuni	11	257	0	urban	0	0	0	0	0	0		jejuni	1	0	0	1	1	1	1	1	1	0
	F	1	jejuni	8	464	9	urban	11.6196	0.28354	0.189026	12.271	0.630088	24.9932		jejuni	0	1	1	1	1	2	3	2	2	0
	M	36	jejuni	6	45	9	urban	11.6196	0.28354	0.189026	12.271	0.630088	24.9932		jejuni	1	0	1	1	1	2	3	2	2	0
	F	49	jejuni	3	904	10	urban	0	0	0	0	0	0		jejuni	1	1	0	1	1	1	1	1	1	0
	F	50	jejuni	7	904	10	urban	0	0	0	0	0	0		jejuni	1	1	1	1	1	1	1	1	1	0
	F	61	jejuni	6	524	10	urban	0	0	0	0	0	0		jejuni	1	1	1	1	1	1	1	1	1	0
	M	30	jejuni	6	53	10	urban	0	0	0	0	0	0		jejuni	1	0	1	1	1	1	1	1	1	0
	F	58	jejuni	2	21	-5	urban	0	0	0	0	0	0		jejuni	1	1	0	1	0	1	1	1	1	0
	F	60	jejuni	7	2030	-5	urban	0	0	0	0	0	0		jejuni	1	1	1	1	0	1	1	1	1	0
	M	44	jejuni	7	21	-5	urban	0	0	0	0	0	0		jejuni	1	0	1	1	0	1	1	1	1	0
	F	1	jejuni	8	53	-3	urban	0	0	0	0	0	0		jejuni	0	1	1	1	0	1	1	1	1	0
	F	27	jejuni	6	50	-3	urban	0	0	0	0	0	0		jejuni	1	1	1	1	0	1	1	1	1	0
	M	45	jejuni	6	354	-3	urban	0	0	0	0	0	0		jejuni	1	0	1	1	0	1	1	1	1	0
	M	51	jejuni	11	581	-3	urban	0	0	0	0	0	0		jejuni	1	0	0	1	0	1	1	1	1	0
	F	32	jejuni	10	1301	3	urban	0	0	0	0	0	0		jejuni	1	1	0	1	1	1	1	1	1	0
	M	25	jejuni	7	21	3	urban	0	0	0	0	0	0		jejuni	1	0	1	1	1	1	1	1	1	0
	M	55	jejuni	1	273	3	urban	0	0	0	0	0	0		jejuni	1	0	0	1	1	1	1	1	1	0
	F	26	jejuni	9	257	8	urban	0	0	0	0	0	0		jejuni	1	1	0	1	1	1	1	1	1	0
	F	28	jejuni	9	51	8	urban	0	0	0	0	0	0		jejuni	1	1	0	1	1	1	1	1	1	0
	M	64	jejuni	11	51	8	urban	0	0	0	0	0	0		jejuni	1	0	0	1	1	1	1	1	1	0
	F	26	jejuni	8	1003	6	urban	0	0	0	0	0	0		jejuni	1	1	1	1	1	1	1	1	1	0
	M	42	jejuni	12	257	6	urban	0	0	0	0	0	0		jejuni	1	0	0	1	1	1	1	1	1	0
	F	50	jejuni	6	574	11	urban	0	0	0	0	0	0		jejuni	1	1	1	1	1	1	1	1	1	0
	M	63	jejuni	5	45	11	urban	0	0	0	0	0	0		jejuni	1	0	0	1	1	1	1	1	1	0
	F	59	jejuni	5	354	9	urban	0	0	0	0	0	0		jejuni	1	1	0	1	1	1	1	1	1	0
[truncated: 1,041 more rows]

## Sheet: Controls
Age in two groups group 0: 0-19 group 1: 20+	Gender in two groups group 0: Males group 1: Females	Infection date in two groups group 0: winter infections (Sep to May) group 1: summer infections (Jun, Jul, Aug)	Location in two groups group 0: rurals group 1: urbans	Carstairs in two groups group 0: "rich" (<0) group 1: "poors" (>=0)	cattle density 4 groups	pig density 4 groups	poultry density 4 groups	sheep density 4 groups	group 0: controls group 1: cases
1	0	1	0	0	4	2	3	4	1
1	0	0	1	0	2	2	3	2	0
1	1	1	1	1	1	1	1	1	0
1	0	0	1	1	3	2	3	2	0
0	0	1	1	1	4	4	4	3	0
1	0	0	1	1	4	3	3	3	0
1	1	0	1	0	1	1	1	1	0
1	0	1	1	1	3	1	3	2	0
1	0	1	1	1	3	1	3	2	0
1	1	0	1	1	3	3	2	3	0
1	1	0	0	0	3	4	2	4	0
0	0	0	1	1	1	1	1	1	0
1	1	0	0	1	2	2	2	3	0
1	0	0	1	1	1	1	1	1	0
1	0	0	1	0	4	1	3	3	0
1	1	0	1	1	4	1	3	3	0
1	1	0	1	1	1	1	1	1	0
1	1	0	1	0	3	4	2	2	0
1	0	0	0	0	4	3	4	4	0
1	0	1	0	0	2	2	2	2	0
1	1	1	0	0	4	2	4	2	0
1	1	1	0	0	4	3	4	2	0
1	0	0	1	1	2	1	2	2	0
1	1	0	1	1	1	1	1	1	0
0	0	0	1	0	2	3	4	2	0
1	1	0	1	1	1	1	1	1	0
0	0	1	1	0	1	1	1	1	0
1	0	0	0	0	3	2	2	4	0
1	1	0	1	1	1	1	1	1	0
1	1	0	1	1	1	1	1	1	0
0	1	1	1	1	4	2	4	4	0
1	0	0	1	1	4	2	4	4	0
1	1	0	1	1	1	1	1	1	0
1	0	0	1	1	2	1	3	2	0
1	1	0	1	1	2	2	2	2	0
1	0	0	1	1	3	3	3	2	0
0	0	0	1	1	3	4	3	2	0
1	0	1	1	1	4	1	3	3	0
1	1	1	0	0	3	4	4	3	0
1	1	0	0	1	2	3	2	3	0
1	1	1	0	1	4	4	4	4	0
1	1	0	1	0	1	1	1	1	0
1	1	1	0	0	3	4	4	2	0
1	0	0	0	0	4	4	3	3	0
1	0	0	1	1	2	2	4	2	0
1	0	0	1	1	4	3	3	4	0
1	1	0	0	0	4	1	4	4	0
1	1	0	1	0	4	3	3	4	0
1	0	1	1	0	4	4	4	2	0
1	0	0	1	0	1	1	1	1	0
0	1	0	1	1	1	1	1	1	0
0	1	0	1	1	1	1	1	1	0
0	1	1	1	0	4	1	3	3	0
1	0	0	1	1	1	1	1	1	0
0	0	0	1	0	2	1	1	2	0
1	0	1	1	1	1	1	1	1	0
1	0	0	1	1	4	3	4	4	0
1	0	0	1	1	3	4	4	3	0
1	0	1	1	0	1	1	1	1	0
1	1	0	1	0	4	4	3	4	0
1	0	0	1	0	1	1	1	1	0
0	1	0	0	0	2	1	2	2	0
0	1	0	1	1	3	3	3	4	0
1	1	0	1	1	1	1	1	1	0
1	1	1	0	0	4	2	3	4	0
1	1	1	1	1	3	1	2	3	0
1	1	0	1	0	4	1	2	3	0
1	0	0	1	0	2	2	3	3	0
1	1	0	1	1	1	1	1	1	0
1	1	0	1	1	2	1	2	1	0
1	0	0	1	1	1	1	1	1	0
1	0	0	1	0	2	3	4	2	0
0	1	1	1	1	2	3	3	2	0
0	1	0	1	1	2	1	2	2	0
1	0	1	1	0	1	1	1	1	0
1	1	0	1	1	3	4	3	2	0
1	0	0	1	0	4	2	3	4	0
1	1	0	0	0	3	4	2	3	0
1	1	0	1	0	1	1	1	1	0
1	1	0	0	0	4	4	4	3	0
1	0	1	1	0	3	4	3	3	0
1	0	0	1	1	1	1	1	1	0
0	1	0	1	1	3	4	4	3	0
1	0	0	1	1	3	3	3	2	0
1	1	0	0	0	3	3	3	4	0
0	0	0	1	1	2	2	3	2	0
1	0	0	1	1	3	3	3	2	0
1	0	0	1	0	1	1	1	1	0
1	1	0	1	0	3	4	4	3	0
1	1	1	0	0	3	3	3	4	0
1	0	0	1	0	2	3	2	2	0
1	0	1	0	0	4	4	4	4	0
1	1	1	1	0	4	2	3	3	0
1	0	0	1	0	1	1	1	1	0
0	1	0	1	1	4	3	3	4	0
1	0	0	1	0	4	3	3	4	0
1	1	1	1	1	2	1	1	2	0
0	0	0	1	1	4	4	2	3	0
1	0	0	0	0	4	4	4	3	0
1	0	0	0	0	3	4	2	4	0
1	0	1	1	0	1	1	1	1	0
1	0	1	1	1	1	1	1	1	0
1	1	0	0	0	4	3	3	4	0
1	0	1	1	0	4	3	4	3	0
1	1	0	1	1	4	3	3	3	0
1	0	0	1	1	3	3	3	2	0
1	1	0	1	0	1	1	1	1	0
1	0	0	1	1	2	1	2	2	0
0	0	0	0	0	2	2	2	4	0
1	1	0	1	0	2	1	2	2	0
1	0	0	1	0	2	4	3	1	0
1	1	0	0	0	4	1	4	4	0
0	1	1	0	1	4	1	4	3	0
0	1	0	1	1	4	1	2	2	0
1	0	0	1	0	4	3	4	3	0
1	1	0	1	1	4	1	2	2	0
0	0	0	0	0	3	2	3	4	0
1	1	0	0	1	4	3	4	4	0
1	1	0	1	1	1	1	1	1	0
1	0	0	1	1	1	1	3	1	0
0	1	0	1	1	4	1	2	3	0
0	1	1	1	1	1	1	1	1	0
1	1	0	1	0	3	3	2	2	0
1	0	1	0	0	4	3	3	4	0
0	1	1	1	1	4	1	3	3	0
1	1	0	1	1	2	1	2	2	0
0	0	0	1	0	3	4	3	2	0
1	1	0	1	1	4	4	3	2	0
0	0	0	1	0	2	2	2	2	0
0	1	1	0	0	3	1	3	4	0
1	1	0	1	0	4	3	3	4	0
1	1	0	1	1	1	1	1	1	0
1	0	1	1	1	3	3	2	3	0
1	1	0	1	1	2	4	1	2	0
1	0	0	0	0	4	4	3	4	0
0	1	1	1	1	4	1	4	2	0
1	1	1	1	1	1	1	1	1	0
1	0	1	1	1	4	2	4	2	0
1	0	0	1	0	4	4	2	4	0
1	0	0	1	0	2	2	4	2	0
1	0	1	1	0	4	4	4	2	0
1	0	0	1	0	3	4	4	3	0
0	0	0	1	1	1	1	1	1	0
1	0	0	1	0	1	1	1	1	0
1	1	0	1	1	2	3	2	2	0
1	1	0	0	0	4	3	3	4	0
1	0	0	1	1	2	4	4	2	0
1	1	1	1	0	3	4	3	4	0
1	1	1	0	0	4	2	4	4	0
1	1	0	1	0	2	4	1	3	0
1	0	0	0	0	2	2	2	3	0
1	1	0	1	1	2	1	2	1	0
1	1	0	0	0	4	4	3	4	0
0	0	0	1	1	4	2	4	4	0
1	1	0	1	1	4	2	3	4	0
1	1	0	1	1	4	3	3	4	0
1	0	0	0	1	2	2	3	3	0
0	0	0	1	1	1	1	1	1	0
0	0	0	0	1	4	4	4	4	0
1	0	0	1	1	3	1	1	2	0
1	1	1	1	0	1	1	1	1	0
1	1	0	1	0	1	1	1	1	0
1	0	0	0	0	3	2	3	4	0
1	1	0	1	0	3	1	2	4	0
1	0	0	0	1	4	3	4	4	0
1	0	0	0	0	3	1	2	3	0
0	0	0	0	0	2	2	3	4	0
1	1	1	0	0	3	3	3	4	0
1	0	0	1	0	3	4	3	2	0
0	1	0	1	1	3	4	2	2	0
1	0	0	1	0	3	4	4	3	0
0	1	1	0	0	3	2	3	4	0
1	0	0	1	0	1	1	1	1	0
1	0	0	0	0	3	4	3	2	0
0	0	0	1	1	4	4	3	4	0
1	1	1	1	1	1	1	1	1	0
1	0	0	1	1	1	1	1	1	0
1	0	1	0	0	3	1	3	4	0
1	1	1	0	0	3	4	3	3	0
1	1	0	0	1	2	4	2	2	0
1	1	0	1	0	3	2	3	3	0
1	1	0	1	0	1	1	1	1	0
1	0	0	1	1	2	3	3	2	0
1	0	0	1	1	3	3	3	3	0
0	0	0	1	0	1	1	1	1	0
1	0	0	0	1	2	3	2	2	0
0	1	1	0	0	4	4	4	4	0
1	0	1	1	1	2	1	2	2	0
1	0	1	0	1	2	2	2	3	0
1	0	0	1	1	3	4	4	3	0
1	0	0	0	0	3	4	3	4	0
0	1	1	1	1	4	2	4	4	0
0	1	0	1	1	4	1	3	3	0
1	1	0	1	0	4	4	4	3	0
1	0	0	1	0	3	4	2	2	0
0	0	0	0	0	4	4	4	3	0
1	1	0	1	1	1	1	1	1	0
1	1	0	1	0	4	3	3	4	0
0	1	0	1	0	3	4	4	3	0
1	0	0	1	1	4	4	2	3	0
0	0	1	1	1	4	1	4	2	0
1	1	1	1	0	3	4	2	3	0
1	1	0	1	1	3	4	4	3	0
0	1	0	1	0	4	3	3	4	0
1	1	0	1	1	4	4	4	3	0
1	0	1	1	1	1	1	4	1	0
1	1	0	1	0	4	3	4	4	0
1	1	0	1	0	1	1	1	1	0
1	0	1	1	1	2	1	1	3	0
1	1	0	1	1	3	3	3	2	0
1	0	0	1	1	1	1	1	1	0
0	0	0	0	0	4	4	3	3	0
0	0	0	1	0	1	1	1	1	0
1	0	0	1	0	1	1	1	1	0
0	0	1	1	1	4	4	4	3	0
1	1	0	1	0	4	4	2	4	0
1	1	0	1	1	3	4	4	2	0
1	0	0	1	1	4	3	3	4	0
1	0	0	1	1	2	4	4	2	0
1	1	1	1	1	4	1	4	2	0
0	1	0	1	0	2	1	1	2	0
0	0	1	1	1	1	1	1	1	0
1	0	1	1	0	3	3	3	2	0
1	0	1	0	0	4	4	4	3	0
1	1	0	1	1	3	4	3	2	0
1	0	0	0	0	3	2	2	4	0
1	1	1	0	0	3	4	3	2	0
0	0	0	0	0	3	3	4	4	0
1	0	0	1	1	1	1	1	1	0
1	1	1	1	1	2	3	3	2	0
1	1	0	0	0	2	2	2	4	0
0	1	0	1	0	2	2	3	2	0
1	1	0	1	0	1	1	1	1	0
1	1	0	1	0	2	1	1	2	0
1	1	1	1	1	4	4	3	4	0
1	0	0	0	1	4	3	4	4	0
1	0	1	0	0	3	4	3	4	0
1	0	0	1	0	1	1	1	1	0
1	0	0	1	0	2	1	1	2	0
1	0	1	1	1	1	1	1	1	0
0	0	0	0	0	4	3	4	4	0
1	0	0	1	1	3	3	4	4	0
1	0	0	1	0	3	2	3	3	0
0	0	0	1	1	3	3	3	2	0
1	0	0	0	1	3	3	3	4	0
1	1	0	1	0	1	1	1	1	0
1	1	0	0	1	4	3	2	4	0
1	0	1	1	1	1	1	1	1	0
1	1	0	1	0	4	3	4	4	0
1	0	0	0	0	4	4	2	3	0
0	1	0	1	1	1	1	1	1	0
1	0	0	0	0	2	1	2	2	0
1	1	0	1	0	2	1	1	2	0
0	1	1	1	0	3	3	2	2	0
1	0	1	1	1	1	1	1	1	0
1	1	0	1	0	1	1	1	1	0
1	0	0	1	0	3	4	4	4	0
1	1	0	1	1	4	1	3	4	0
1	0	1	0	0	2	4	3	2	0
1	0	0	1	1	3	2	4	2	0
1	1	0	1	0	4	4	3	4	0
1	1	1	1	1	1	1	1	1	0
1	1	1	1	0	3	4	4	3	0
1	0	1	1	1	1	1	1	1	0
1	1	0	1	0	3	4	4	4	0
1	1	0	0	0	2	2	3	4	0
0	1	0	1	0	3	1	2	4	0
1	1	1	0	0	4	3	3	4	0
1	0	0	0	0	2	1	2	4	0
0	1	0	1	0	2	1	1	2	0
1	1	0	0	0	2	2	2	2	0
1	1	0	1	1	3	2	3	2	0
1	1	0	0	0	2	3	2	3	0
1	0	1	1	0	2	4	4	2	0
1	0	0	0	0	2	2	2	3	0
1	1	1	1	0	1	1	1	1	0
0	1	0	1	0	2	2	2	2	0
1	1	0	1	0	3	3	2	2	0
0	0	0	1	1	4	3	3	3	0
1	1	0	1	1	1	1	1	1	0
1	0	0	1	0	1	1	1	1	0
1	0	0	1	1	1	1	1	1	0
1	0	0	1	1	3	1	2	3	0
1	1	0	0	0	3	2	4	4	0
0	1	0	0	0	3	4	4	2	0
1	0	0	0	0	3	2	3	4	0
1	1	0	1	1	4	4	3	4	0
1	1	1	1	0	4	3	4	3	0
1	1	1	1	1	1	1	1	1	0
1	1	0	1	0	2	3	3	2	0
1	0	0	1	1	3	3	2	3	0
0	0	1	1	1	2	3	2	2	0
0	0	0	1	0	1	1	1	1	0
1	0	0	1	1	1	1	1	1	0
1	1	0	1	0	4	4	4	3	0
1	1	0	1	1	1	1	1	1	0
1	1	0	1	0	3	1	1	4	0
1	0	0	1	1	4	2	3	4	0
1	0	0	1	1	1	1	1	1	0
1	0	1	1	0	1	1	1	1	0
1	1	0	1	1	3	2	3	2	0
1	1	0	1	0	4	4	4	3	0
0	0	1	0	0	4	4	3	4	0
0	0	0	1	0	4	3	3	4	0
0	1	0	0	1	4	3	2	4	0
1	0	1	1	1	3	4	3	2	0
1	0	0	1	0	1	1	1	1	0
1	0	0	0	1	4	2	3	4	0
1	1	0	1	1	4	1	2	2	0
1	0	0	1	1	4	3	4	4	0
1	1	1	1	1	4	1	4	2	0
1	1	0	1	1	4	1	3	4	0
1	0	0	1	0	1	1	1	1	0
0	0	0	0	1	4	3	3	3	0
1	0	0	1	0	4	4	2	4	0
1	1	1	1	1	4	1	3	3	0
0	1	0	1	1	1	1	1	1	0
1	1	1	0	1	4	3	3	4	0
0	1	0	1	0	1	1	1	1	0
0	0	0	1	0	1	1	1	1	0
0	0	1	1	1	3	4	4	3	0
0	0	0	0	0	4	4	4	3	0
0	1	0	1	1	4	3	3	3	0
1	0	0	1	0	3	2	3	3	0
1	0	1	1	0	1	1	1	1	0
0	0	0	1	1	3	3	3	3	0
1	1	1	1	1	1	1	1	1	0
0	0	0	1	0	4	1	2	4	0
1	0	0	1	1	2	1	1	2	0
1	1	1	1	0	1	1	1	1	0
1	0	0	1	1	3	4	4	2	0
0	1	0	1	0	4	4	3	2	0
0	1	0	1	0	1	1	1	1	0
0	1	0	0	1	4	2	3	4	0
1	1	1	1	0	4	4	2	3	0
0	1	0	1	0	2	3	2	2	0
0	1	1	1	1	4	1	4	2	0
1	1	1	1	0	2	4	2	2	0
1	1	1	1	1	2	1	4	2	0
1	1	0	1	1	3	3	3	2	0
1	1	0	1	1	2	1	2	2	0
1	0	1	1	1	1	1	1	1	0
1	1	0	1	0	4	4	3	4	0
0	0	0	0	0	4	4	3	4	0
1	1	1	1	0	4	4	4	3	0
1	1	0	1	1	3	2	4	4	0
1	0	0	1	0	1	1	1	1	0
0	1	0	0	0	4	2	4	4	0
1	1	1	0	1	4	2	3	4	0
1	0	0	1	0	3	4	4	3	0
0	1	0	1	1	1	1	1	1	0
0	1	0	1	0	1	1	1	1	0
0	0	0	0	0	2	2	2	2	0
0	1	1	1	1	3	1	2	2	0
1	1	0	1	1	1	1	1	1	0
1	1	0	1	0	3	4	4	3	0
1	0	1	0	0	3	4	4	4	0
1	0	1	0	0	4	3	3	4	0
0	1	0	1	1	3	1	1	2	0
1	1	1	1	0	1	1	1	1	0
1	1	1	1	1	3	3	3	2	0
1	0	0	1	0	1	1	1	1	0
1	1	0	1	1	2	1	2	2	0
1	1	0	1	0	3	4	4	3	0
0	0	0	1	1	3	2	2	3	0
1	0	0	0	0	2	2	2	2	0
1	1	0	1	0	1	1	1	1	0
1	0	0	1	1	3	3	4	4	0
1	1	0	1	0	4	4	4	3	0
1	1	0	0	1	3	1	2	3	0
1	0	0	0	1	2	3	2	3	0
0	1	0	0	0	3	2	2	4	0
1	1	0	1	0	1	1	1	1	0
1	1	1	1	0	2	4	4	2	0
1	1	0	1	1	1	1	1	1	0
1	0	0	1	0	1	1	1	1	0
1	1	0	1	0	1	1	1	1	0
1	0	0	1	1	1	1	1	1	0
1	1	0	0	1	4	2	3	4	0
0	0	0	0	1	4	3	4	4	0
1	0	0	1	0	2	1	1	2	0
1	0	1	1	1	2	1	1	2	0
1	0	0	1	1	1	1	1	1	0
1	0	0	1	0	3	4	3	2	0
0	1	0	1	0	3	1	4	2	0
1	0	0	1	0	1	1	1	1	0
1	1	0	0	0	4	3	4	4	0
0	0	1	1	1	2	1	1	2	0
0	1	0	1	0	3	4	4	4	0
1	1	0	0	1	4	2	3	4	0
1	1	1	0	0	2	4	4	2	0
1	0	1	1	1	1	1	1	1	0
1	1	1	1	1	4	3	2	4	0
1	1	0	1	1	2	1	2	3	0
1	1	1	0	1	4	3	4	4	0
1	1	0	1	1	1	1	1	1	0
1	0	0	1	0	1	1	1	1	0
1	1	0	1	0	4	4	4	3	0
1	1	0	1	1	3	4	3	2	0
1	0	0	1	1	4	1	3	3	0
1	0	0	1	1	3	3	3	2	0
1	0	0	0	1	4	2	3	4	0
1	0	1	1	1	3	2	4	2	0
0	1	0	1	1	2	4	3	2	0
1	1	0	0	0	3	1	3	3	0
1	0	1	1	1	1	1	1	1	0
0	0	0	1	0	1	1	1	1	0
0	0	0	1	1	3	3	4	2	0
1	0	0	0	0	3	1	3	3	0
0	1	1	1	1	4	4	4	3	0
1	0	0	1	0	1	1	1	1	0
1	0	0	1	1	3	2	2	2	0
1	0	0	0	0	4	3	3	3	0
0	0	1	1	0	1	1	1	1	0
1	1	0	1	1	1	1	1	1	0
0	1	0	1	0	3	1	2	2	0
1	1	0	1	1	3	1	1	4	0
1	0	0	0	0	3	3	4	4	0
0	1	0	1	1	2	2	2	2	0
1	1	0	1	0	3	3	4	2	0
1	1	0	1	1	2	1	2	2	0
1	1	0	1	1	3	3	4	4	0
1	1	0	1	1	4	2	4	3	0
0	1	1	1	1	4	1	4	3	0
1	1	1	1	1	4	2	4	4	0
1	0	0	1	0	3	3	2	2	0
1	0	1	1	0	3	4	3	3	0
0	0	1	0	0	2	2	2	2	0
0	1	1	1	1	3	4	3	2	0
0	1	0	1	1	3	3	3	3	0
1	0	0	1	0	1	1	1	1	0
0	0	0	1	1	1	1	1	1	0
1	0	1	1	1	4	4	4	3	0
0	0	0	1	1	4	1	3	3	0
1	1	0	0	0	2	2	3	3	0
1	0	0	1	1	1	1	1	1	0
1	1	1	1	1	4	1	4	2	0
0	0	0	1	1	4	1	3	4	0
1	0	0	0	0	4	3	3	4	0
1	1	1	1	1	2	1	1	3	0
0	0	0	1	1	1	1	1	1	0
1	0	1	0	0	4	4	3	4	0
1	1	0	1	0	2	3	2	2	0
0	1	0	0	1	3	2	4	4	0
1	1	1	0	0	3	4	3	4	0
1	1	0	1	1	4	3	4	4	0
1	1	1	1	0	4	1	2	4	0
1	0	1	1	1	2	2	2	2	0
1	0	1	1	1	2	2	2	2	0
1	0	1	1	1	3	4	4	3	0
1	1	0	1	0	3	4	2	2	0
1	0	0	0	0	3	4	3	4	0
1	1	0	1	0	3	3	4	2	0
1	1	0	1	0	1	1	1	1	0
0	1	0	1	0	3	1	2	2	0
1	0	0	0	0	4	4	4	4	0
0	1	1	1	1	4	1	4	2	0
1	0	0	0	0	4	3	3	4	0
1	1	0	0	0	4	1	3	4	0
1	1	0	1	0	4	2	4	4	0
1	1	0	1	1	2	3	3	2	0
1	1	1	0	1	4	3	3	3	0
1	1	0	1	1	2	1	1	2	0
1	0	0	1	0	4	4	4	3	0
0	1	1	1	1	2	1	1	1	0
1	1	0	1	1	1	1	1	1	0
0	1	1	1	0	4	1	2	4	0
1	0	0	1	0	1	1	1	1	0
1	1	0	1	1	3	2	2	2	0
1	1	0	0	0	4	3	4	4	0
0	1	0	1	1	4	4	4	2	0
0	0	0	0	0	4	3	4	4	0
1	1	0	0	0	4	2	4	3	0
1	0	0	1	1	4	4	4	2	0
1	0	0	1	1	1	1	1	1	0
1	1	1	1	1	3	3	4	3	0
1	1	0	1	0	2	2	2	2	0
1	1	0	0	0	3	4	4	3	0
1	1	1	0	0	4	4	4	3	0
0	0	0	1	1	2	4	3	2	0
0	1	0	1	0	2	4	4	2	0
0	0	0	1	0	3	4	4	2	0
1	1	0	0	0	2	3	2	3	0
1	1	1	1	0	4	1	3	3	0
0	0	1	1	0	2	4	2	2	0
1	1	0	1	1	2	4	1	2	0
0	1	0	1	1	4	1	3	4	0
1	1	1	1	1	1	1	1	1	0
1	0	1	0	0	3	3	4	4	0
1	0	0	1	1	1	1	1	1	0
1	1	0	1	0	3	1	4	2	0
1	1	0	0	0	4	2	4	4	0
1	1	0	1	0	1	1	1	1	0
1	1	0	1	0	4	4	2	4	0
0	1	1	1	1	4	3	2	4	0
1	1	0	1	1	3	3	2	3	0
1	0	0	1	0	1	1	1	1	0
1	0	0	1	0	2	3	2	2	0
1	0	1	1	1	4	3	3	2	0
1	0	0	1	1	1	1	1	1	0
1	1	0	0	0	4	2	3	4	0
1	1	0	1	0	3	1	1	2	0
0	0	0	1	1	1	1	1	1	0
1	0	1	1	1	1	1	1	1	0
1	1	0	1	0	3	1	4	2	0
1	1	0	0	0	4	4	4	4	0
0	0	1	0	0	3	1	3	4	0
1	1	0	0	0	4	4	3	3	0
1	1	0	0	0	2	1	2	4	0
0	1	0	1	1	1	1	1	1	0
1	1	0	0	0	2	2	2	2	0
1	1	0	1	0	1	1	1	1	0
1	0	0	1	0	3	3	2	2	0
1	1	0	1	1	1	1	1	1	0
1	0	0	1	1	3	3	2	2	0
1	0	1	1	0	4	3	4	3	0
1	0	0	1	0	1	1	1	1	0
1	1	1	1	0	3	3	3	2	0
1	1	0	1	0	1	1	1	1	0
1	1	0	1	1	1	1	1	1	0
1	1	0	1	0	1	1	1	1	0
1	0	0	1	1	2	2	2	4	0
1	1	0	0	0	3	2	4	4	0
1	1	0	0	0	3	3	4	4	0
1	1	0	0	0	3	2	4	4	0
1	1	0	0	0	2	3	3	4	0
0	1	0	1	1	2	1	4	2	0
0	0	0	0	0	3	2	4	4	0
0	0	0	1	1	2	1	3	2	0
1	0	0	1	1	4	2	4	4	0
1	0	0	1	0	1	1	1	1	0
1	0	0	1	0	1	1	1	1	0
1	0	0	1	0	4	3	4	4	0
1	0	0	0	0	4	4	2	3	0
1	0	1	1	1	1	1	1	1	0
0	0	0	1	1	4	3	3	4	0
1	1	0	1	0	1	1	1	1	0
1	1	0	0	0	2	2	2	4	0
1	0	0	1	1	3	1	4	2	0
0	0	1	0	0	4	4	4	4	0
1	1	0	1	1	3	3	2	3	0
1	1	1	1	0	3	4	2	3	0
0	0	0	0	0	2	3	2	2	0
0	1	0	1	0	1	1	1	1	0
1	1	0	0	0	4	4	2	3	0
1	0	0	1	0	4	2	3	4	0
0	0	0	1	1	2	4	4	2	0
1	0	0	1	1	3	3	2	3	0
1	1	0	1	1	4	4	4	2	0
1	0	0	1	1	3	3	2	3	0
1	0	0	1	0	1	1	1	1	0
1	0	0	1	0	3	4	4	3	0
1	0	0	0	0	4	4	2	3	0
1	0	0	1	1	3	4	4	3	0
1	0	0	1	1	1	1	1	1	0
1	0	0	1	1	3	3	2	3	0
1	1	1	1	1	2	3	3	2	0
0	0	0	1	0	1	1	1	1	0
1	0	0	0	0	3	4	4	3	0
0	1	0	1	1	4	3	4	3	0
1	1	0	1	1	1	1	1	1	0
0	1	0	1	0	1	1	1	1	0
0	1	0	1	1	2	2	2	2	0
1	0	0	1	1	2	1	2	3	0
1	1	0	0	0	4	4	3	4	0
1	1	0	1	0	3	2	4	3	0
1	0	0	0	0	3	4	3	4	0
0	1	0	1	1	1	1	1	1	0
1	0	0	1	0	4	3	4	3	0
1	1	1	1	1	3	3	4	3	0
1	1	1	1	0	2	2	3	2	0
0	0	1	0	0	3	4	4	4	0
1	0	0	1	1	2	1	2	3	0
1	1	1	1	0	4	1	2	4	0
1	0	1	1	1	4	2	3	4	0
0	1	0	1	1	4	2	4	3	0
1	1	1	1	0	1	1	1	1	0
1	1	0	1	0	3	2	4	3	0
0	1	0	1	0	1	1	1	1	0
1	1	0	1	1	1	1	1	1	0
0	1	0	0	0	4	3	4	4	0
1	1	0	1	0	4	2	4	4	0
1	0	0	1	0	2	3	2	2	0
1	1	0	1	0	4	2	2	2	0
1	0	0	1	1	1	1	1	1	0
1	0	0	1	0	4	3	4	4	0
1	0	0	1	0	3	2	3	3	0
0	0	0	1	1	4	2	3	4	0
0	0	0	1	1	2	4	3	1	0
1	0	1	0	0	3	4	4	3	0
1	1	1	1	1	4	4	4	3	0
1	0	0	0	1	3	3	2	4	0
1	0	0	1	0	1	1	1	1	0
1	0	0	1	1	1	1	1	1	0
1	0	0	1	0	1	1	1	1	0
1	1	0	1	0	1	1	1	1	0
1	0	0	0	0	4	4	4	3	0
0	0	0	1	1	1	1	1	1	0
1	0	0	1	1	1	1	1	1	0
1	1	0	0	1	2	3	4	4	0
1	1	0	1	1	2	1	4	2	0
1	1	0	1	1	4	2	4	4	0
1	1	0	0	1	2	3	2	2	0
1	1	0	1	0	4	4	3	4	0
0	0	0	1	0	1	1	1	1	0
0	1	0	0	0	4	4	2	3	0
0	1	0	1	0	4	4	4	4	0
1	1	1	1	1	3	2	2	2	0
0	0	0	0	0	3	4	4	2	0
1	0	0	0	0	4	4	4	3	0
1	0	1	1	0	3	3	3	2	0
1	1	0	0	0	3	3	3	3	0
1	0	0	1	0	2	3	2	2	0
1	1	0	1	1	4	1	2	3	0
1	1	1	1	0	3	4	3	4	0
0	1	0	1	0	3	4	4	3	0
1	1	0	1	1	1	1	1	1	0
1	0	0	1	1	3	2	4	4	0
1	1	0	0	0	2	2	2	3	0
1	1	0	1	1	4	4	4	3	0
1	0	1	1	1	4	2	3	4	0
1	1	0	1	0	4	2	3	3	0
1	1	0	0	0	4	4	4	3	0
1	1	0	1	1	4	4	4	3	0
1	1	0	0	0	2	3	3	3	0
1	0	0	0	0	4	4	4	4	0
1	0	0	1	1	1	1	1	1	0
0	1	0	0	0	4	3	4	4	0
1	0	0	0	0	2	2	2	3	0
1	1	0	1	1	3	2	2	2	0
0	0	0	1	1	1	1	1	1	0
1	1	0	1	1	1	1	1	1	0
1	1	0	1	1	3	3	2	3	0
1	1	0	1	0	1	1	1	1	0
1	1	1	1	1	1	1	1	1	0
0	1	0	1	1	4	2	3	3	0
1	1	0	1	1	3	3	3	3	0
0	1	0	1	1	4	2	4	4	0
1	0	1	1	1	3	4	3	3	0
1	1	1	1	1	1	1	1	1	0
0	1	0	0	0	4	4	2	3	0
0	1	0	1	1	2	3	2	2	0
1	0	1	1	1	1	1	1	1	0
0	1	1	1	1	4	4	3	4	0
1	0	1	1	0	3	3	3	2	0
1	1	0	1	1	2	3	3	3	0
1	1	0	0	1	2	2	2	2	0
1	1	0	1	1	2	3	3	2	0
1	0	0	1	1	1	1	1	1	0
1	1	0	1	0	4	3	4	4	0
0	0	1	0	0	4	4	4	4	0
1	1	0	0	0	2	2	2	3	0
0	1	1	0	0	3	4	3	4	0
1	1	0	1	0	3	1	4	2	0
1	0	0	0	0	4	4	3	3	0
1	1	0	1	1	1	1	1	1	0
1	1	0	1	1	1	1	1	1	0
1	1	0	1	1	4	4	4	2	0
1	0	0	1	1	3	2	3	2	0
1	1	0	0	1	3	3	2	4	0
1	0	1	1	0	1	1	1	1	0
1	0	0	0	0	4	4	3	3	0
1	0	0	1	0	3	1	4	2	0
1	1	0	1	1	3	3	2	3	0
1	1	0	1	1	1	1	1	1	0
1	1	1	1	0	1	1	1	1	0
1	0	0	0	0	3	4	4	2	0
1	0	0	0	0	3	2	2	3	0
1	1	0	1	0	1	1	1	1	0
0	0	0	1	1	1	1	1	1	0
0	1	1	1	0	4	1	3	3	0
1	1	0	1	0	2	2	4	2	0
1	0	0	1	1	2	2	2	2	0
0	0	1	1	1	4	2	4	4	0
1	1	0	1	0	2	3	4	2	0
0	0	0	1	1	3	3	2	3	0
1	1	0	1	1	2	4	1	2	0
1	1	0	0	0	2	1	2	3	0
1	1	0	1	1	4	1	2	3	0
1	1	0	1	0	2	1	2	2	0
1	1	1	1	1	1	1	1	1	0
1	1	0	0	0	2	1	2	2	0
1	0	0	1	1	4	4	3	2	0
0	1	0	1	1	2	1	1	2	0
0	0	1	1	1	4	3	2	4	0
0	0	1	0	0	3	4	3	4	0
1	1	1	0	0	4	4	4	3	0
0	1	0	1	0	2	1	2	2	0
1	0	0	1	1	2	1	4	2	0
1	1	0	0	1	4	2	4	3	0
1	1	0	1	0	1	1	1	1	0
0	0	0	1	1	4	3	4	4	0
1	1	1	1	1	2	3	2	2	0
1	1	0	0	1	2	3	4	4	0
1	1	0	1	0	2	3	3	2	0
1	0	0	1	0	3	1	2	3	0
1	0	0	1	1	4	3	3	4	0
0	1	0	0	0	3	4	2	4	0
1	1	0	1	0	1	1	1	4	0
0	1	0	1	0	4	2	3	3	0
1	1	1	1	0	3	4	4	2	0
1	1	0	1	1	2	1	2	2	0
0	0	0	1	0	2	1	2	3	0
1	0	0	1	0	4	4	2	4	0
1	0	0	0	0	4	2	4	4	0
0	0	0	1	1	1	1	1	1	0
1	0	0	1	1	1	1	1	1	0
1	1	0	1	1	1	1	1	1	0
0	1	0	0	0	4	4	4	4	0
1	0	0	0	0	4	4	3	2	0
0	0	1	1	1	2	2	2	2	0
0	1	0	1	1	1	1	1	1	0
1	0	0	0	0	2	3	2	3	0
1	0	0	1	1	4	1	4	2	0
0	1	1	0	1	3	1	4	3	0
0	1	1	1	0	2	2	3	2	0
1	1	0	0	0	4	4	3	3	0
1	1	0	0	0	4	3	3	3	0
0	0	0	1	0	2	3	2	2	0
1	0	1	1	0	3	4	4	4	0
1	0	0	0	1	4	2	3	4	0
1	0	0	1	0	3	3	4	2	0
1	0	0	0	1	3	3	2	4	0
1	1	0	1	1	1	1	1	1	0
1	0	0	1	0	1	1	1	1	0
1	1	0	1	1	1	1	1	1	0
0	1	0	1	1	4	2	4	2	0
1	1	0	1	1	2	4	3	1	0
1	1	0	0	0	3	2	2	3	0
1	0	0	1	0	2	3	3	2	0
1	0	0	1	0	1	1	1	1	0
0	0	0	1	0	2	3	2	2	0
1	0	1	1	1	1	1	1	1	0
0	1	0	1	0	2	3	2	2	0
1	0	1	0	0	2	2	2	4	0
0	0	0	0	0	4	3	3	3	0
1	1	1	1	1	3	1	2	2	0
1	1	0	1	0	4	1	2	3	0
0	0	0	0	1	2	2	2	3	0
1	1	0	0	0	4	4	3	3	0
1	0	0	0	0	3	2	4	4	0
0	0	0	1	0	4	4	2	4	0
0	1	1	1	1	1	1	1	1	0
1	0	1	1	1	3	3	4	3	0
1	1	0	0	1	3	1	2	4	0
1	0	1	1	0	3	3	3	2	0
0	1	0	1	1	1	1	1	1	0
1	1	1	1	1	3	4	3	2	0
1	1	1	1	1	3	3	2	3	0
1	0	1	1	0	1	1	1	1	0
1	1	1	1	0	1	1	1	1	0
1	0	1	1	0	4	4	4	2	0
1	1	0	0	0	4	4	4	3	0
1	0	1	0	0	3	4	3	2	0
1	1	0	0	0	3	3	3	3	0
0	0	1	1	0	2	4	2	2	0
1	0	0	1	0	3	1	2	2	0
1	0	1	1	1	3	4	3	2	0
1	1	0	1	0	4	2	4	4	0
1	0	1	1	0	1	1	1	1	0
0	0	1	1	1	3	1	3	2	0
1	0	0	1	1	3	4	4	3	0
1	0	0	0	1	4	3	4	4	0
1	0	0	1	1	1	1	1	1	0
1	0	1	1	0	4	1	3	3	0
1	0	0	1	1	4	1	3	3	0
1	1	0	1	0	1	1	1	1	0
0	0	0	1	0	2	2	2	2	0
0	1	1	1	1	1	1	1	1	0
1	0	0	1	1	2	1	4	2	0
0	0	0	1	1	1	1	1	1	0
1	0	0	1	0	2	1	1	2	0
1	1	0	0	0	4	3	4	4	0
0	0	0	1	1	2	2	2	2	0
1	1	0	1	0	4	4	4	4	0
1	0	0	1	1	1	1	1	1	0
0	1	0	0	0	2	4	4	3	0
1	1	0	1	0	1	1	1	1	0
0	0	0	0	0	4	4	4	3	0
1	0	0	1	1	3	1	4	2	0
1	1	1	0	1	4	3	3	3	0
1	0	0	1	1	1	1	1	1	0
1	0	0	1	0	1	1	1	1	0
1	0	0	1	0	2	3	3	2	0
1	0	0	1	1	1	1	1	1	0
0	1	0	1	1	3	1	1	2	0
1	0	1	0	0	4	2	4	4	0
1	0	0	0	0	4	4	4	4	0
1	1	0	1	0	2	2	4	2	0
0	1	0	1	0	4	3	3	4	0
1	1	0	0	0	3	2	2	3	0
1	0	0	1	0	3	2	4	3	0
0	1	0	0	0	4	3	4	4	0
0	0	0	1	1	4	1	3	3	0
1	1	1	1	1	3	1	3	2	0
1	0	1	1	0	1	1	1	1	0
1	0	0	0	0	2	2	2	2	0
1	0	0	1	1	4	4	4	2	0
1	0	0	0	0	2	2	2	4	0
1	0	0	1	1	4	3	3	3	0
1	1	0	1	0	1	1	1	1	0
1	0	1	0	0	4	4	4	3	0
0	0	0	1	0	1	1	1	1	0
1	1	0	1	1	4	1	2	2	0
0	1	0	0	0	2	2	2	3	0
0	0	0	1	1	3	3	4	2	0
0	0	0	0	0	3	3	4	4	0
1	0	0	1	0	1	1	1	1	0
0	1	0	1	1	3	1	1	4	0
1	0	1	1	1	3	3	4	4	0
1	1	0	1	0	4	2	3	3	0
1	0	0	0	1	4	2	3	4	0
0	0	0	1	1	3	3	2	3	0
0	1	0	0	1	4	1	2	3	0
0	1	0	0	0	4	3	4	3	0
0	0	0	1	1	4	1	3	4	0
1	0	0	0	1	4	4	4	4	0
0	0	1	1	1	2	1	2	2	0
1	1	0	1	0	2	3	2	2	0
1	1	1	1	1	3	1	4	2	0
0	1	0	1	1	2	1	1	1	0
0	0	0	0	0	4	2	4	4	0
0	0	0	1	1	3	3	2	3	0
0	0	0	1	1	3	4	2	2	0
0	1	0	0	0	4	3	3	4	0
1	1	1	1	1	3	1	4	2	0
1	0	0	0	0	2	2	2	3	0
0	0	0	0	1	2	2	2	3	0
1	0	0	1	0	1	1	1	1	0
1	0	0	1	1	1	1	1	1	0
1	0	0	1	1	4	4	4	2	0
0	0	0	1	1	3	3	3	2	0
1	0	1	1	0	1	1	1	1	0
0	1	0	1	1	2	2	3	2	0
1	1	0	0	1	2	2	2	2	0
0	1	0	1	1	1	1	1	1	0
1	1	0	1	1	1	1	1	1	0
1	0	0	0	0	3	4	3	4	0
0	1	0	0	1	4	3	3	3	0
1	1	0	1	0	3	3	4	2	0
0	1	0	1	0	1	1	1	1	0
0	0	0	1	1	1	1	1	1	0
1	1	1	1	0	2	4	4	2	0
1	0	0	1	0	1	1	1	1	0
1	1	1	1	0	1	1	1	1	0
1	0	0	1	1	4	2	2	3	0
0	0	0	1	0	2	4	1	3	0
1	0	1	0	0	3	1	3	4	0
1	1	1	1	1	1	1	1	1	0
0	1	0	1	1	2	4	3	1	0
0	0	1	1	0	3	3	3	2	0
0	0	1	1	1	1	1	1	1	0
1	1	1	1	1	2	1	1	2	0
1	0	0	0	0	4	2	3	4	0
1	1	0	1	0	3	4	3	2	0
1	1	0	0	0	3	4	4	2	0
1	1	0	1	0	1	1	1	1	0
0	1	0	0	1	2	4	2	2	0
1	0	1	1	0	2	2	3	3	0
1	1	0	1	0	2	2	2	2	0
1	1	0	0	0	3	2	3	3	0
1	1	1	0	1	3	4	2	4	0
1	0	0	1	1	4	4	3	4	0
0	1	0	1	0	2	4	4	2	0
1	0	0	1	1	3	3	4	2	0
1	0	0	0	0	3	4	4	3	0
1	0	1	0	1	3	2	2	4	0
1	1	0	0	1	4	4	4	4	0
1	0	0	0	0	4	2	3	4	0
0	0	0	1	1	1	1	1	1	0
1	1	1	1	1	1	1	1	1	0
0	0	1	1	1	3	4	4	3	0
0	0	1	1	1	1	1	1	1	0
1	1	0	0	1	4	3	4	3	0
0	1	0	0	0	4	3	3	3	0
0	0	0	0	0	2	1	2	4	0
1	1	0	0	0	3	4	4	2	0
1	0	1	1	1	4	3	2	4	0
1	0	0	0	0	2	2	2	2	0
1	0	0	1	1	2	3	3	3	0
1	0	1	0	0	3	4	4	3	0
1	0	1	0	0	2	2	2	2	0
1	1	1	1	0	4	2	3	3	0
1	1	0	1	1	1	1	1	1	0
0	1	0	1	1	1	1	1	1	0
1	1	0	1	1	4	1	3	3	0
1	1	0	1	1	3	4	3	2	0
1	1	1	1	0	4	4	4	2	0
1	1	1	0	0	4	3	3	4	0
0	0	0	1	1	1	1	1	1	0
1	0	0	1	0	1	1	1	1	0
0	0	0	1	1	2	1	1	2	0
1	0	1	1	1	2	2	2	2	0
0	0	1	1	1	1	1	1	1	0
0	1	1	1	1	3	3	3	2	0
1	1	0	0	1	4	2	3	4	0
1	0	0	0	1	4	2	4	4	0
0	0	1	1	0	3	3	2	2	0
1	1	0	1	1	4	2	3	4	0
1	0	0	0	0	3	4	3	4	0
1	0	0	0	0	3	3	4	3	0
1	1	0	0	0	4	4	4	4	0
0	1	0	1	1	1	1	1	1	0
1	1	1	1	0	1	1	1	1	0
0	1	0	1	1	3	2	4	4	0
0	1	0	0	0	2	3	2	3	0
1	1	0	0	0	4	3	3	4	0
0	0	1	0	1	4	3	3	3	0
1	0	1	0	0	2	2	2	4	0
1	0	0	1	1	4	4	4	2	0
1	1	0	1	1	3	3	3	2	0
1	0	1	1	1	3	4	3	2	0
0	1	0	0	1	3	2	3	4	0
0	1	0	0	1	4	2	3	3	0
0	1	1	1	1	3	2	4	2	0
0	1	0	1	1	3	3	3	4	0
1	1	1	1	1	1	1	1	1	0
1	1	0	1	1	1	1	1	1	0
1	0	0	0	1	4	3	4	3	0
1	0	0	1	1	2	2	2	2	0
1	0	0	1	0	3	4	2	2	0
0	0	0	1	1	3	2	2	3	0
