# Supplementary material for: Elucidating the Aetiology of Human Campylobacter coli Infections
Source: PLoS One. 2013 May 29;8(5):e64504. doi: 10.1371/journal.pone.0064504 (PMC3667194; doi:10.1371/journal.pone.0064504)
Supplement: File S2 — Host attribution scores for each C. coli ST. (XLSX) [file pone.0064504.s002.xlsx]

## Sheet: Sheet1
	Attribution scores for each Sequence Type
ST	Cattle	Sheep	Pigs	Chicken
825	0.006	0.848	0.001	0.145
827	0.203	0.718	0.003	0.077
828	0.702	0.044	0.079	0.176
829	0.197	0.106	0.034	0.664
830	0.034	0.419	0.003	0.545
832	0.04	0.019	0.004	0.938
854	0.024	0.013	0.814	0.149
855	0.021	0.047	0.072	0.861
860	0.003	0.356	0.001	0.641
867	0.001	0.002	0.642	0.356
871	0.007	0.009	0.011	0.972
872	0.085	0.022	0.113	0.78
886	0	0	0.999	0.001
887	0	0	0.98	0.02
888	0.001	0	0.985	0.014
890	0	0.005	0.989	0.006
893	0.159	0.001	0.836	0.004
894	0.001	0.012	0	0.988
898	0.011	0	0.098	0.891
899	0.01	0.219	0.085	0.686
900	0	0	0.999	0.001
901	0.004	0	0	0.995
902	0.279	0.018	0.024	0.679
962	0.012	0.938	0.025	0.025
1009	0	0	0	1
1017	0.032	0.001	0.006	0.962
1018	0	0	0	1
1050	0	0	0	1
1054	0.001	0.003	0.99	0.006
1055	0.055	0.826	0.008	0.111
1056	0.295	0.098	0.523	0.083
1058	0.074	0.161	0.38	0.386
1059	0.001	0.001	0.992	0.007
1063	0	0	0	1
1065	0	0	0	1
1068	0.992	0	0.007	0.001
1082	0.008	0.013	0.009	0.97
1088	0.002	0	0.005	0.993
1090	0	0	0	1
1093	0	0	1	0
1094	0	0	0.999	0.001
1095	0.001	0	0.996	0.004
1096	0.001	0.016	0.908	0.075
1097	0	0	1	0
1098	0.001	0.004	0.977	0.018
1099	0	0	0.999	0.001
1100	0.074	0.011	0.86	0.055
1102	0	0	1	0
1103	0.01	0.003	0.847	0.141
1104	0.021	0.006	0.771	0.202
1105	0	0	1	0
1106	0.053	0	0.623	0.324
1107	0	0.001	0.995	0.004
1108	0.969	0.001	0.015	0.015
1109	0	0	0.999	0.001
1111	0	0	1	0
1112	0.211	0.001	0.662	0.127
1113	0.013	0	0.983	0.004
1114	0.002	0.002	0.807	0.189
1115	0	0	1	0
1116	0	0	1	0
1117	0.653	0.001	0.329	0.017
1118	0	0	0.977	0.023
1119	0.004	0.001	0.001	0.994
1120	0	0.001	0	0.999
1121	0	0	0	1
1122	0	0	1	0
1123	0	0	1	0
1124	0	0	0.996	0.004
1125	0	0	0.996	0.004
1127	0.014	0	0.973	0.013
1128	0	0	1	0
1129	0	0	0	1
1130	0.002	0	0.984	0.015
1131	0	0	1	0
1132	0	0	1	0
1133	0.067	0	0.931	0.001
1134	0	0	1	0
1139	0	0	1	0
1140	0.004	0.011	0.489	0.496
1141	0.004	0	0.744	0.252
1142	0.002	0	0.997	0.002
1143	0	0	1	0
1144	0	0	1	0
1145	0.382	0.013	0.315	0.289
1146	0	0	0.924	0.076
1147	0	0	1	0
1148	0.013	0.003	0.002	0.982
1151	0.001	0	0.417	0.582
1152	0.001	0	0.941	0.057
1153	0.001	0.001	0.906	0.092
1156	0.031	0.014	0.005	0.95
1157	0.001	0	0.999	0
1158	0.01	0.023	0.073	0.895
1159	0	0	0.961	0.039
1164	0.016	0.069	0.658	0.257
1165	0	0	1	0
1166	0.136	0.003	0.072	0.79
1167	0	0	0	1
1168	0.002	0.003	0.084	0.911
1169	0.001	0	0	0.999
1170	0.005	0.019	0.001	0.975
1172	0	0	1	0
1173	0.023	0.859	0.001	0.117
1174	0	0	0	1
1176	0	0.001	0	0.999
1177	0.002	0.085	0.732	0.181
1178	0	0	1	0
1179	0.011	0.002	0.045	0.942
1180	0.001	0.001	0	0.998
1181	0.005	0	0.003	0.992
1182	0	0	0	1
1183	0.002	0.001	0	0.998
1185	0	0	1	0
1186	0	0	0.999	0.001
1187	0	0	1	0
1189	0.022	0.007	0.693	0.278
1190	0	0	0	0.999
1191	0.039	0.03	0.027	0.904
1195	0	0	0.998	0.003
1196	0	0	0.998	0.002
1197	0	0	0.991	0.009
1200	0	0	1	0
1201	0	0	0.991	0.009
1202	0	0	1	0
1203	0.019	0.047	0.099	0.834
1204	0.211	0	0.769	0.02
1205	0.62	0.031	0.006	0.344
1238	0.01	0.002	0.94	0.049
1239	0	0	0	1
1240	0	0	0.991	0.009
1241	0.006	0	0.002	0.991
1243	0.933	0	0	0.067
1245	1	0	0	0
1246	0	0	0.999	0.001
1247	0.033	0.008	0.013	0.946
1248	0	0	0.999	0.001
1405	0.016	0.033	0.003	0.948
1413	0	0.002	0.963	0.035
1414	0.004	0	0.991	0.005
1415	0.025	0.004	0.948	0.023
1416	0	0	0.998	0.002
1417	0	0	1	0
1418	0	0	0.994	0.006
1419	0	0	0.999	0.001
1420	0.001	0	0.864	0.135
1421	0	0	1	0
1422	0	0	1	0
1423	0.023	0.029	0.858	0.09
1424	0.027	0.001	0.931	0.041
1425	0	0	0.996	0.004
1426	0	0	1	0
1427	0.15	0.416	0.002	0.432
1428	0	0	1	0
1429	0	0	0.999	0.001
1430	0	0	1	0
1431	0	0	0.98	0.02
1432	0	0	0.991	0.008
1433	0.087	0.051	0.257	0.605
1434	0	0	1	0
1435	0	0	0.996	0.004
1436	0.003	0	0.993	0.004
1437	0.004	0	0.991	0.006
1438	0.004	0	0.989	0.007
1439	0	0.001	0.997	0.002
1440	0.002	0.012	0.845	0.141
1441	0	0	0.999	0.002
1442	0	0.001	0.978	0.021
1443	0	0	1	0
1445	0.1	0.407	0.124	0.369
1446	0	0	0.992	0.008
1447	0	0	0.996	0.004
1448	0	0	1	0
1449	0.001	0	0.999	0.001
1450	0	0	1	0
1451	0	0	0.995	0.005
1452	0.008	0	0.976	0.016
1453	0	0	1	0
1454	0	0	1	0
1455	0	0	0.998	0.002
1465	0.011	0.027	0.231	0.731
1466	0	0	1	0
1469	0	0	1	0
1487	0.002	0	0.007	0.991
1493	0	0	0	1
1494	0.009	0.001	0.001	0.988
1541	0.003	0.008	0	0.989
1543	0.005	0.001	0.002	0.991
1549	0.002	0.004	0.615	0.38
1556	0.002	0.006	0.98	0.012
1563	0.006	0.035	0.389	0.571
1578	0.602	0.033	0.001	0.364
1585	0.2	0.001	0.122	0.677
1586	0.128	0.031	0.172	0.669
1597	0	0	0	1
1600	0.001	0	0	0.999
1614	0.032	0.118	0.024	0.826
1617	0	0	1	0
1624	0	0	0.959	0.041
1628	0.017	0.009	0.002	0.972
1680	0	0	0.394	0.606
1681	0	0	0.55	0.45
1761	0	0	0	1
1773	0.004	0.037	0.019	0.94
1774	0.007	0.001	0.001	0.992
1834	0.009	0.001	0.914	0.076
1837	0.032	0.031	0.714	0.224
1957	0.001	0	0.001	0.998
2004	0.003	0.01	0.014	0.972
2006	0.104	0.017	0.174	0.704
2022	0.009	0	0.004	0.987
2050	0.068	0.01	0.124	0.799
2055	0.179	0.062	0.134	0.625
2064	0.074	0.005	0.202	0.719
2073	0.049	0.003	0.165	0.783
2075	0.001	0.001	0.003	0.996
2097	0.087	0.029	0.315	0.568
2101	0.058	0.007	0.083	0.853
2126	0.001	0.025	0.001	0.973
2129	0.026	0.04	0.006	0.927
2137	0.026	0.001	0.061	0.911
2139	0.001	0.01	0.748	0.241
2142	0.121	0.025	0.159	0.695
2172	0	0	0.98	0.02
2174	0.076	0.029	0.183	0.712
2175	0.025	0	0.114	0.855
2178	0.481	0	0.003	0.516
2179	0.154	0.053	0.142	0.65
2183	0.001	0	0	0.999
2193	0	0.001	0.001	0.997
2194	0.099	0.03	0.208	0.663
2195	0	0	0	1
2196	0	0.008	0.002	0.99
2205	0.689	0	0.045	0.266
2220	0.002	0	0.974	0.024
2256	0.006	0.006	0.003	0.985
2273	0	0.001	0.001	0.998
2298	0	0	0	0.999
2302	0.112	0.029	0.166	0.693
2317	0.255	0.001	0.002	0.742
2323	0.119	0.046	0.18	0.646
2326	0.015	0	0.082	0.903
2460	0.398	0.002	0.013	0.587
2461	0.008	0	0	0.992
2462	0.004	0	0	0.996
2464	0.001	0	0.002	0.997
2465	0	0	0	0.999
2466	0.006	0	0.002	0.992
2468	0.004	0.014	0	0.982
2469	0	0	0	1
2471	0.001	0	0	0.999
2472	0	0	0	1
2473	0.139	0.001	0.008	0.853
2474	0.015	0	0	0.985
2475	0	0	0	1
2476	0	0	0	1
2477	0.381	0.037	0.197	0.385
2478	0	0	0	1
2479	0.001	0.018	0	0.981
2480	0.001	0.961	0.004	0.034
2481	0.004	0.348	0.417	0.231
2482	0	0	0	1
2483	0.006	0	0.007	0.986
2484	0.006	0.002	0.008	0.984
2485	0	0	0	1
2486	0.001	0.001	0	0.998
2487	0	0.001	0.963	0.036
2488	0	0	0.27	0.73
2490	0	0	0	1
2493	0.001	0	0.004	0.995
2494	0	0	0	1
2495	0.002	0	0.065	0.933
2508	0	0	0.994	0.006
2587	0.021	0.003	0.002	0.975
2588	0.001	0.007	0.078	0.913
2598	0.001	0.001	0.002	0.997
2608	0	0	0	1
2614	0.001	0	0.279	0.72
2616	0	0	0	1
2617	0.022	0	0.017	0.96
2621	0.001	0.001	0.014	0.983
2623	0.024	0.043	0.002	0.932
2718	0.001	0.613	0.039	0.347
2773	0.936	0.013	0.007	0.044
2784	0.123	0.027	0.186	0.663
2814	0	0	0.996	0.004
2815	0.734	0.027	0.002	0.238
2816	0.337	0.007	0.008	0.648
2817	0.088	0.041	0.125	0.746
2818	0.07	0.011	0.152	0.768
2819	0.023	0.014	0.097	0.866
2820	0.002	0.002	0.003	0.994
2821	0.274	0	0.018	0.707
3113	0	0.001	0.889	0.111
3121	0.011	0	0.003	0.986
3125	0	0	1	0
3131	0.002	0	0.022	0.976
3136	0.011	0	0.039	0.949
3144	0.091	0.038	0.128	0.743
3147	0.053	0.005	0.143	0.798
3150	0.011	0	0.103	0.885
3152	0.009	0	0.004	0.987
3160	0.043	0.002	0.102	0.85
3169	0.173	0.067	0.116	0.644
3176	0	0	0.999	0.001
3177	0.834	0	0.001	0.165
