# Supplementary material for: Elucidating the Aetiology of Human Campylobacter coli Infections
Source: PLoS One. 2013 May 29;8(5):e64504. doi: 10.1371/journal.pone.0064504 (PMC3667194; doi:10.1371/journal.pone.0064504)
Supplement: File S3 — List of all isolates by ST and host. (XLSX) [file pone.0064504.s003.xlsx]

## Sheet: Sheet1
n	ST	cattle	sheep	pig	chicken	clinical	clinical chicken	clinical non chicken	clinical unspecified
1	825	1	20	3	41	27	0	27	0
2	827	16	22	1	43	115	0	115	0
3	828	3	0	2	8	10	0	10	0
4	829	0	0	1	51	16	16	0	0
5	830	0	0	1	2	3	0	0	3
6	832	0	0	0	3	3	3	0	0
7	854	0	1	17	10	1	0	1	0
8	855	0	0	0	39	10	10	0	0
9	860	0	0	0	2	2	2	0	0
10	867	0	0	0	10	1	0	1	0
11	871	0	0	0	1	0	0	0	0
12	872	2	0	0	2	10	10	0	0
13	886	0	0	4	0	0	0	0	0
14	887	0	0	3	1	0	0	0	0
15	888	0	0	3	0	0	0	0	0
16	890	0	1	8	1	1	0	1	0
17	893	0	0	1	0	0	0	0	0
18	894	0	0	0	6	0	0	0	0
19	898	0	0	0	1	0	0	0	0
20	899	1	0	2	3	0	0	0	0
21	900	0	0	1	0	0	0	0	0
22	901	0	0	0	0	1	1	0	0
23	902	0	0	0	1	1	1	0	0
24	962	3	10	0	6	9	0	9	0
25	1009	0	0	0	10	1	1	0	0
26	1017	0	0	0	19	0	0	0	0
27	1018	0	0	0	3	1	1	0	0
28	1050	0	0	0	3	0	0	0	0
29	1054	0	0	1	0	0	0	0	0
30	1055	0	0	3	4	3	0	3	0
31	1056	0	0	1	0	0	0	0	0
32	1058	0	0	3	3	2	0	2	0
33	1059	0	0	1	0	1	0	1	0
34	1063	0	0	0	2	0	0	0	0
35	1065	0	0	0	1	0	0	0	0
36	1068	52	0	13	0	0	0	0	0
37	1082	0	0	0	4	0	0	0	0
38	1088	0	0	0	1	0	0	0	0
39	1090	0	0	0	3	0	0	0	0
40	1093	0	0	1	0	0	0	0	0
41	1094	0	0	3	0	0	0	0	0
42	1095	0	0	1	0	0	0	0	0
43	1096	0	0	10	1	2	0	2	0
44	1097	0	0	2	0	0	0	0	0
45	1098	0	0	1	0	0	0	0	0
46	1099	0	0	9	0	0	0	0	0
47	1100	0	0	1	0	0	0	0	0
48	1102	0	0	5	0	0	0	0	0
49	1103	0	0	1	0	0	0	0	0
50	1104	1	0	5	0	0	0	0	0
51	1105	0	0	5	0	0	0	0	0
52	1106	0	0	9	0	0	0	0	0
53	1107	0	0	1	0	0	0	0	0
54	1108	0	0	1	0	0	0	0	0
55	1109	0	0	4	2	0	0	0	0
56	1111	0	0	1	0	0	0	0	0
57	1112	0	0	6	0	0	0	0	0
58	1113	0	0	5	1	0	0	0	0
59	1114	0	0	2	0	0	0	0	0
60	1115	0	0	4	0	0	0	0	0
61	1116	0	0	5	0	0	0	0	0
62	1117	0	0	2	0	0	0	0	0
63	1118	0	0	1	0	0	0	0	0
64	1119	0	0	0	4	0	0	0	0
65	1120	0	0	0	1	0	0	0	0
66	1121	0	0	0	2	0	0	0	0
67	1122	0	0	1	0	0	0	0	0
68	1123	0	0	8	0	0	0	0	0
69	1124	0	0	4	0	0	0	0	0
70	1125	0	0	2	0	0	0	0	0
71	1127	0	0	1	0	0	0	0	0
72	1128	0	0	1	0	0	0	0	0
73	1129	0	0	0	1	0	0	0	0
74	1130	0	0	2	1	0	0	0	0
75	1131	0	0	1	0	0	0	0	0
76	1132	0	0	2	0	0	0	0	0
77	1133	0	0	1	0	0	0	0	0
78	1134	0	0	6	0	0	0	0	0
79	1139	0	0	1	0	0	0	0	0
80	1140	0	0	1	0	0	0	0	0
81	1141	0	0	1	0	0	0	0	0
82	1142	0	0	9	0	0	0	0	0
83	1143	0	0	7	0	0	0	0	0
84	1144	0	0	1	0	0	0	0	0
85	1145	0	0	1	0	0	0	0	0
86	1146	0	0	1	0	0	0	0	0
87	1147	0	0	1	0	0	0	0	0
88	1148	0	0	0	1	0	0	0	0
89	1151	0	0	3	0	0	0	0	0
90	1152	0	0	1	0	0	0	0	0
91	1153	0	0	2	0	0	0	0	0
92	1156	0	0	0	1	0	0	0	0
93	1157	0	0	3	0	0	0	0	0
94	1158	0	0	1	0	0	0	0	0
95	1159	0	0	2	0	0	0	0	0
96	1164	0	0	1	0	0	0	0	0
97	1165	0	0	4	0	0	0	0	0
98	1166	0	0	0	1	1	1	0	0
99	1167	0	0	0	1	0	0	0	0
100	1168	0	0	0	1	0	0	0	0
101	1169	0	0	0	4	0	0	0	0
102	1170	0	0	0	3	0	0	0	0
103	1172	0	0	1	0	0	0	0	0
104	1173	0	1	0	4	1	0	1	0
105	1174	0	0	0	1	0	0	0	0
106	1176	0	0	0	1	0	0	0	0
107	1177	0	0	2	0	0	0	0	0
108	1178	0	0	1	0	0	0	0	0
109	1179	0	0	0	1	0	0	0	0
110	1180	0	0	0	1	0	0	0	0
111	1181	0	0	0	1	0	0	0	0
112	1182	0	0	0	1	0	0	0	0
113	1183	0	0	0	1	0	0	0	0
114	1185	0	0	1	0	0	0	0	0
115	1186	0	0	1	0	0	0	0	0
116	1187	0	0	1	0	0	0	0	0
117	1189	0	0	1	0	0	0	0	0
118	1190	0	0	0	1	0	0	0	0
119	1191	0	0	0	1	2	2	0	0
120	1195	0	0	0	1	0	0	0	0
121	1196	0	0	1	0	0	0	0	0
122	1197	0	0	1	0	0	0	0	0
123	1200	0	0	2	0	0	0	0	0
124	1201	0	0	1	0	0	0	0	0
125	1202	0	0	1	0	0	0	0	0
126	1203	0	0	1	1	0	0	0	0
127	1204	0	0	1	0	0	0	0	0
128	1205	1	0	0	0	0	0	0	0
129	1238	0	0	1	0	0	0	0	0
130	1239	0	0	0	1	0	0	0	0
131	1240	0	0	1	0	0	0	0	0
132	1241	0	0	0	1	0	0	0	0
133	1243	1	0	0	0	1	0	1	0
134	1245	1	0	0	0	0	0	0	0
135	1246	0	0	2	0	0	0	0	0
136	1247	0	0	0	1	0	0	0	0
137	1248	0	0	1	0	0	0	0	0
138	1405	0	0	0	3	3	3	0	0
139	1413	0	0	7	0	0	0	0	0
140	1414	0	0	2	0	0	0	0	0
141	1415	0	0	1	0	0	0	0	0
142	1416	0	0	1	0	0	0	0	0
143	1417	0	0	2	0	0	0	0	0
144	1418	0	0	1	0	0	0	0	0
145	1419	0	0	1	0	0	0	0	0
146	1420	0	0	1	0	0	0	0	0
147	1421	0	0	1	0	0	0	0	0
148	1422	0	0	1	0	0	0	0	0
149	1423	0	0	1	0	0	0	0	0
150	1424	0	0	1	0	0	0	0	0
151	1425	0	0	2	0	0	0	0	0
152	1426	0	0	1	0	0	0	0	0
153	1427	0	0	1	3	0	0	0	0
154	1428	0	0	1	0	0	0	0	0
155	1429	0	0	1	0	0	0	0	0
156	1430	0	0	1	0	0	0	0	0
157	1431	0	0	1	0	0	0	0	0
158	1432	0	0	3	0	0	0	0	0
159	1433	0	0	1	0	0	0	0	0
160	1434	0	0	1	0	0	0	0	0
161	1435	0	0	1	0	0	0	0	0
162	1436	0	0	1	0	0	0	0	0
163	1437	0	0	1	0	0	0	0	0
164	1438	0	0	2	0	0	0	0	0
165	1439	0	0	2	0	0	0	0	0
166	1440	0	0	1	0	0	0	0	0
167	1441	0	0	1	0	0	0	0	0
168	1442	0	0	1	0	0	0	0	0
169	1443	0	0	1	0	0	0	0	0
170	1445	0	0	1	0	0	0	0	0
171	1446	0	0	2	0	0	0	0	0
172	1447	0	0	1	0	0	0	0	0
173	1448	0	0	1	0	0	0	0	0
174	1449	0	0	1	0	0	0	0	0
175	1450	0	0	5	0	1	0	1	0
176	1451	0	0	1	0	0	0	0	0
177	1452	0	0	2	0	0	0	0	0
178	1453	0	0	1	0	0	0	0	0
179	1454	0	0	1	0	0	0	0	0
180	1455	0	0	1	0	0	0	0	0
181	1465	0	0	1	0	0	0	0	0
182	1466	0	0	1	0	0	0	0	0
183	1469	0	0	1	0	0	0	0	0
184	1487	0	0	0	0	1	1	0	0
185	1493	0	0	0	5	0	0	0	0
186	1494	0	0	0	5	0	0	0	0
187	1541	0	0	0	3	1	1	0	0
188	1549	0	0	2	0	0	0	0	0
189	1556	0	0	1	0	0	0	0	0
190	1563	0	0	0	0	1	0	0	1
191	1578	1	0	0	1	0	0	0	0
192	1585	0	0	0	1	0	0	0	0
193	1586	0	0	0	0	2	2	0	0
194	1597	0	0	0	5	0	0	0	0
195	1600	0	0	0	1	0	0	0	0
196	1614	0	2	0	17	8	8	0	0
197	1617	0	0	1	0	0	0	0	0
198	1624	0	0	3	0	0	0	0	0
199	1628	0	0	0	2	1	1	0	0
200	1680	0	0	0	1	0	0	0	0
201	1681	0	0	0	2	1	0	0	1
202	1761	0	0	0	5	1	1	0	0
203	1773	0	0	0	4	5	5	0	0
204	1774	0	0	0	7	14	14	0	0
205	1834	0	0	1	0	0	0	0	0
206	1957	0	0	0	1	0	0	0	0
207	2004	0	0	0	2	0	0	0	0
208	2006	0	0	0	0	1	1	0	0
209	2022	0	0	0	1	0	0	0	0
210	2097	0	0	0	0	1	0	0	1
211	2101	0	0	0	0	1	1	0	0
212	2126	0	0	0	0	1	1	0	0
213	2129	0	0	0	0	1	1	0	0
214	2137	0	0	0	0	1	1	0	0
215	2139	0	0	0	0	1	0	1	0
216	2142	0	0	0	0	2	2	0	0
217	2172	0	0	0	0	1	0	1	0
218	2174	0	0	0	0	1	1	0	0
219	2175	0	0	0	0	1	1	0	0
220	2178	1	0	0	1	7	0	0	7
221	2179	0	0	0	0	1	1	0	0
222	2183	0	0	0	0	1	1	0	0
223	2193	0	0	0	0	1	1	0	0
224	2194	0	0	0	0	1	1	0	0
225	2195	0	0	0	4	1	1	0	0
226	2196	0	0	0	0	1	1	0	0
227	2205	0	0	0	0	1	0	1	0
228	2220	0	0	1	0	0	0	0	0
229	2256	0	0	0	1	0	0	0	0
230	2273	0	0	0	8	1	1	0	0
231	2298	0	0	0	1	1	1	0	0
232	2317	0	0	0	0	1	1	0	0
233	2323	0	0	0	0	1	1	0	0
234	2326	0	0	0	0	1	1	0	0
235	2460	0	0	0	2	0	0	0	0
236	2461	0	0	0	2	0	0	0	0
237	2462	0	0	0	1	0	0	0	0
238	2464	0	0	0	1	0	0	0	0
239	2465	0	0	0	2	0	0	0	0
240	2466	0	0	0	2	0	0	0	0
241	2468	0	0	0	1	0	0	0	0
242	2469	0	0	0	2	0	0	0	0
243	2471	0	0	0	1	0	0	0	0
244	2472	0	0	0	1	0	0	0	0
245	2473	0	0	0	1	0	0	0	0
246	2474	0	0	0	1	0	0	0	0
247	2475	0	0	0	1	0	0	0	0
248	2476	0	0	0	1	0	0	0	0
249	2477	0	0	0	1	0	0	0	0
250	2478	0	0	0	1	0	0	0	0
251	2479	0	0	0	1	0	0	0	0
252	2480	0	0	0	1	0	0	0	0
253	2481	0	0	0	1	0	0	0	0
254	2482	0	0	0	1	0	0	0	0
255	2483	0	0	0	1	0	0	0	0
256	2484	0	0	0	1	0	0	0	0
257	2485	0	0	0	1	0	0	0	0
258	2486	0	0	0	1	0	0	0	0
259	2487	0	0	0	1	0	0	0	0
260	2488	0	0	0	1	0	0	0	0
261	2490	0	0	0	1	0	0	0	0
262	2493	0	0	0	1	0	0	0	0
263	2494	0	0	0	1	0	0	0	0
264	2495	0	0	0	1	0	0	0	0
265	2508	0	0	1	0	0	0	0	0
266	2587	0	0	0	4	0	0	0	0
267	2588	0	0	0	2	0	0	0	0
268	2598	0	0	0	1	0	0	0	0
269	2608	0	0	0	1	0	0	0	0
270	2614	0	0	0	1	0	0	0	0
271	2616	0	0	0	1	0	0	0	0
272	2617	0	0	0	1	0	0	0	0
273	2621	0	0	0	1	0	0	0	0
274	2623	0	0	0	1	0	0	0	0
275	2718	0	0	1	0	0	0	0	0
276	2773	1	0	0	0	0	0	0	0
277	2784	0	0	0	0	1	1	0	0
278	2814	0	0	0	0	1	0	1	0
279	2815	0	0	0	0	2	0	2	0
280	2816	0	0	0	0	1	1	0	0
281	2817	0	0	0	0	1	1	0	0
282	2818	0	0	0	0	1	1	0	0
283	3113	0	0	1	0	0	0	0	0
284	3125	0	0	1	0	0	0	0	0
285	3144	0	0	0	0	1	1	0	0
286	3147	0	0	0	0	1	1	0	0
287	3150	0	0	0	0	1	1	0	0
288	3152	0	0	0	0	1	1	0	0
289	3169	0	0	0	0	1	1	0	0
290	3176	0	0	1	0	0	0	0	0
291	3177	1	0	0	0	0	0	0	0
	sum	86	57	322	459	307	113	181	13
		86	57	322	459	307	113	181	13
