# Supplementary material for: Elucidating the Aetiology of Human Campylobacter coli Infections
Source: PLoS One. 2013 May 29;8(5):e64504. doi: 10.1371/journal.pone.0064504 (PMC3667194; doi:10.1371/journal.pone.0064504)
Supplement: File S4 — Cut-off attribution scores used to classify human clinical C. coli isolates as chicken or non-chicken strains. (XLSX) [file pone.0064504.s004.xlsx]

## Sheet: Sheet1
Determination of the attribution cut-off score (chicken or non-chicken) for human clinical C. coli isolates.
Cut off score	Isolates allocated as chicken	Isolates allocated as non-chicken	Unallocated isolates
0.5	125	182	0
0.51	125	182	0
0.52	118	182	7
0.53	118	182	7
0.54	118	182	7
0.55	115	182	10
0.56	115	181	11
0.57	114	181	12
0.58	113	181	13
0.59	113	181	13
0.6	113	181	13
0.61	113	181	13
0.62	113	179	15
0.63	113	179	15
0.64	113	179	15
0.65	108	178	21
0.66	107	178	22
0.67	87	178	42
0.68	86	178	43
0.69	86	178	43
0.7	84	178	45
0.71	83	178	46
0.72	82	178	47
0.73	82	178	47
0.74	82	177	48
0.75	79	177	51
0.76	79	176	52
0.77	78	174	55
0.78	78	174	55
0.79	68	174	65
0.8	66	174	67
0.81	66	174	67
0.82	66	174	67
0.83	58	164	85
0.84	58	164	85
0.85	58	164	85
0.86	56	136	115
0.87	46	136	125
0.88	46	136	125
0.89	45	132	130
0.9	45	132	130
0.91	42	132	133
0.92	41	132	134
0.93	40	15	252
0.94	37	14	256
0.95	29	14	264
0.96	29	14	264
0.97	29	14	264
0.98	27	5	275
0.99	25	4	278
1	4	1	302
